# Supplementary material for: The status quo of research in sustainable FDI: exploring the theoretical agenda and policy inferences in West and Central Africa
Source: Futur Bus J. 2022 Oct 1;8(1):46. doi: 10.1186/s43093-022-00153-5 (PMC9526527; doi:10.1186/s43093-022-00153-5)
Supplement: Supplementary file 1 — Additional file 1. Database extract and screening. [file 43093_2022_153_MOESM1_ESM.xlsx]

## Sheet: savedrecs_Step3_Stage1
Publication Type	Authors	Book Authors	Book Editors	Book Group Authors	Author Full Names	Book Author Full Names	Group Authors	Article Title	Source Title	Book Series Title	Book Series Subtitle	Language	Document Type	Conference Title	Conference Date	Conference Location	Conference Sponsor	Conference Host	Author Keywords	Keywords Plus	Abstract	Addresses	Affiliations	Reprint Addresses	Email Addresses	Researcher Ids	ORCIDs	Funding Orgs	Funding Text	Cited References	Cited Reference Count	Times Cited, WoS Core	Times Cited, All Databases	180 Day Usage Count	Since 2013 Usage Count	Publisher	Publisher City	Publisher Address	ISSN	eISSN	ISBN	Journal Abbreviation	Journal ISO Abbreviation	Publication Date	Publication Year	Volume	Issue	Part Number	Supplement
J	Ayenew, BB				Ayenew, Belesity Bekalu			The effect of foreign direct investment on the economic growth of Sub-Saharan African countries: An empirical approach	COGENT ECONOMICS & FINANCE			English	Article						Foreign direct investment; economic growth; pooled mean group; effect; Sub-Saharan Africa		The impact of foreign direct investment on the host country's economic growth has been a source of debate in past theoretical and empirical investigations. The PMG/ARDL model, which has a practical advantage in examining the effect of foreign direct investment in the short and long run, has received little attention in prior empirical investigations. This study investigates the effect of foreign …	[Ayenew, Belesity Bekalu] Salale Univ, Dept Econ, Fiche 245, Ethiopia		Ayenew, BB (corresponding author), Ethiopia Salale Univ, Fiche, Ethiopia.	bekalubelesity@gmail.com						28	0	0	0	0	TAYLOR & FRANCIS AS	OSLO	KARL JOHANS GATE 5, NO-0154 OSLO, NORWAY	2332-2039			COGENT ECON FINANC	Cogent Econ. Financ.	DEC 31	2022	10	1
J	Khan, H; Weili, L; Khan, I				Khan, Hayat; Liu Weili; Khan, Itbar			Examining the effect of information and communication technology, innovations, and renewable energy consumption on CO2 emission: evidence from BRICS countries	ENVIRONMENTAL SCIENCE AND POLLUTION RESEARCH			English	Article; Early Access						Information and communication technology; Renewable energy consumption; Innovations; Financial development; Environmental Kuznets Curve; BRICS countries	FOREIGN DIRECT-INVESTMENT; ECONOMIC-GROWTH; FINANCIAL DEVELOPMENT; HETEROGENEITY; INSTITUTIONS; IMPACT; OUTPUT; NEXUS; ICT	The increasing use of information and communication technology (ICT) in this digital era and its interlinkage with other economic and environmental factors have gotten considerable attention from researchers. ICT tools are considered very important in economic activities such as international trade, the financial sector, and foreign direct investment. ICT is also interlinked with innovation and e…	[Khan, Hayat; Liu Weili] Shenzhen Univ, China Ctr Special Econ Zone Res, Shenzhen, Peoples R China; [Khan, Itbar] Xiangtan Univ, Business Sch, Xiangtan, Hunan, Peoples R China		Khan, H (corresponding author), Shenzhen Univ, China Ctr Special Econ Zone Res, Shenzhen, Peoples R China.	khiljihayat@gmail.com; liuweili83@yahoo.com; khanitbar321321@gmail.com			Research Base of Humanities and Social Sciences of the Ministry of Education of China Comparative Study of Chinese and Foreign Special Economic Zones [16JJD790042]	This research is supported by the major project funded by the Research Base of Humanities and Social Sciences of the Ministry of Education of China Comparative Study of Chinese and Foreign Special Economic Zones (project no. 16JJD790042).		45	0	0	0	0	SPRINGER HEIDELBERG	HEIDELBERG	TIERGARTENSTRASSE 17, D-69121 HEIDELBERG, GERMANY	0944-1344	1614-7499		ENVIRON SCI POLLUT R	Environ. Sci. Pollut. Res.
J	Chorev, N				Chorev, Nitsan			South-south technology transfer: the case of pharmaceutical know-how in Kenya, Tanzania and Uganda	SOCIO-ECONOMIC REVIEW			English	Article; Early Access						Technology transfer; manufacturing; developing countries; Africa; pharmaceuticals	INSTITUTIONS; IMITATION; DIRECTION; CHAINS; FIRMS; FDI	Technological capabilities that are necessary for industrial development are often learned from others. But where does technology come from and through which channels? This article identifies a change in the source of pharmaceutical know-how in East Africa, from the global north to the global south. This shift in the countries from which know-how arrived coincided with a shift in the channels thr…	[Chorev, Nitsan] Brown Univ, Dept Sociol, Providence, RI 02903 USA		Chorev, N (corresponding author), Brown Univ, Dept Sociol, Providence, RI 02903 USA.	nitsan_chorev@brown.edu			Brown University	I gratefully acknowledge helpful comments from three anonymous reviewers and participants in the venues where I presented my project, including at the Institute for Advanced Study, Harvard University, the University of Notre Dame, Boston College, Brown University, Johns Hopkins University, Yale University and Northwestern University. I wish to thank the librarians and archivists at the WHO for th…		124	0	0	0	0	OXFORD UNIV PRESS	OXFORD	GREAT CLARENDON ST, OXFORD OX2 6DP, ENGLAND	1475-1461	1475-147X		SOCIO-ECON REV	Socio-Econ. Rev.
J	Osinubi, TT; Ajide, FM; Osinubi, OB				Osinubi, Tolulope T.; Ajide, Folorunsho M.; Osinubi, Olufemi B.			Governance, FDI and tourism in top 10 tourist destinations in Africa	TRANSNATIONAL CORPORATIONS REVIEW			English	Article; Early Access						Africa; cointegration; governance; tourism	FOREIGN DIRECT-INVESTMENT; INSTITUTIONAL QUALITY; ECONOMIC-GROWTH; POLITICAL INSTABILITY; INBOUND TOURISM; CAUSALITY; INFLOWS; IMPACT; COINTEGRATION; DETERMINANTS	The study examines the impact of foreign direct investment (FDI) and governance quality on tourism demand in selected 10 African countries. We further examine the role of governance quality in the FDI-tourism demand nexus. The study employs panel data of 10 most preferred tourist countries in Africa over a period of 1995-2019. These data are sourced from World Bank Development Indicators and Worl…	[Osinubi, Tolulope T.] Obafemi Awolowo Univ, Dept Econ, Ife, Nigeria; [Ajide, Folorunsho M.] Univ Ilorin, Dept Econ, Ilorin, Nigeria; [Osinubi, Olufemi B.] Fed Polytech, Dept Hosp Leisure & Tourism Management, Ede, Osun State, Nigeria		Ajide, FM (corresponding author), Univ Ilorin, Dept Econ, Ilorin, Nigeria.	ajide2010@gmail.com						75	0	0	1	1	ROUTLEDGE JOURNALS, TAYLOR & FRANCIS LTD	ABINGDON	2-4 PARK SQUARE, MILTON PARK, ABINGDON OX14 4RN, OXON, ENGLAND	1918-6444	1925-2099		TRANSNATL CORP REV	Transnatl. Corp. Rev.
J	Kamga, BF; Fokam, DNDT; Ningaye, P				Kamga, Benjamin Fomba; Fokam, Dieu Ne Dort Talla; Ningaye, Paul			Political instability and youths unemployment in sub-Saharan Africa	REVIEW OF DEVELOPMENT ECONOMICS			English	Article; Early Access						conflicts; generalized method of moments; political instability; underemployment; unemployment	FOREIGN DIRECT-INVESTMENT; FIRM-LEVEL EVIDENCE; ECONOMIC-GROWTH; PANEL-DATA; MACROECONOMIC DETERMINANTS; FINANCIAL DEVELOPMENT; EMPIRICAL-EVIDENCE; CIVIL-WARS; EMPLOYMENT; UNCERTAINTY	The main objective of this study is to analyze the effect of political instability on youths unemployment in sub-Saharan Africa. Particular interest is devoted to the channels through which political instability affects youths unemployment. The empirical analysis covers a sample of 23 countries for the period 2000-2016. To better characterize the labor market framework in sub-Saharan Africa, the …	[Kamga, Benjamin Fomba] Univ Yaounde 2 Soa, Fac Econ & Management, Yaounde, Cameroon; [Fokam, Dieu Ne Dort Talla; Ningaye, Paul] Univ Dschang Cameroon, Fac Econ & Management, Dschang, Cameroon		Kamga, BF (corresponding author), Univ Yaounde 2 Soa, Fac Econ & Management, Yaounde, Cameroon.	fomba1@yahoo.fr						76	0	0	0	0	WILEY	HOBOKEN	111 RIVER ST, HOBOKEN 07030-5774, NJ USA	1363-6669	1467-9361		REV DEV ECON	Rev. Dev. Econ.
J	Asongu, S; Meniago, C; Salahodjaev, R				Asongu, Simplice; Meniago, Christelle; Salahodjaev, Raufhon			The role of value added across economic sectors in modulating the effects of FDI on TFP and economic growth dynamics	INTERNATIONAL JOURNAL OF EMERGING MARKETS			English	Article; Early Access						Economic output; Total factor productivity; Foreign investment; Agricultural sector; Manufacturing sector; Service sector; Sub-Saharan Africa; E23; F21; F30; F43; O55	SUB-SAHARAN AFRICA; TOTAL FACTOR PRODUCTIVITY; PANEL-DATA; SOUTH-AFRICA; FINANCIAL DEVELOPMENT; INEQUALITY; INFORMATION; OUTPUT; ACCESS; ICT	Purpose This study investigates (1) the effect of foreign direct investment (FDI) on total factor productivity (TFP) and economic growth dynamics and (2) the relevance of value added from three economic sectors in modulating the established effect of FDI on TFP and economic growth dynamics. Design/methodology/approach The geographical and temporal scopes are respectively 25 Sub-Saharan African co…	[Asongu, Simplice] Univ Johannesburg, Sch Econ, Johannesburg, South Africa; [Meniago, Christelle] Sol Plaatje Univ, Kimberley, South Africa; [Salahodjaev, Raufhon] Tashkent State Univ Econ, Tashkent, Uzbekistan		Asongu, S (corresponding author), Univ Johannesburg, Sch Econ, Johannesburg, South Africa.	asongusimplice@yahoo.com; meniagochristelle@yahoo.com; salahodjaev@gmail.com						80	0	0	0	0	EMERALD GROUP PUBLISHING LTD	BINGLEY	HOWARD HOUSE, WAGON LANE, BINGLEY BD16 1WA, W YORKSHIRE, ENGLAND	1746-8809	1746-8817		INT J EMERG MARK	Int. J. Emerg. Mark.
J	Fon, R; Alon, I				Fon, Roger; Alon, Ilan			Governance, foreign aid, and Chinese foreign direct investment	THUNDERBIRD INTERNATIONAL BUSINESS REVIEW			English	Article; Early Access						foreign aid; foreign direct investment; governance; international political economy; state-owned enterprises	FDI LOCATION CHOICE; MULTINATIONAL-ENTERPRISES; INTERNATIONALIZATION STRATEGY; EMERGING MULTINATIONALS; DEVELOPMENT FINANCE; EXCHANGE-RATES; INDUSTRY FDI; INSTITUTIONS; AFRICA; STATE	This article examines how Chinese foreign aid interacts with the quality of the host country's governance in shaping Chinese state-owned enterprises' (CSOEs') foreign direct investment (FDI) in Africa. By analyzing the firm-level greenfield FDI data of CSOEs between 2003 and 2014 and distinguishing between China's official development assistance and less concessional forms of Chinese foreign aid,…	[Fon, Roger] London Sch Econ & Polit Sci, Dept Management, London WC2A 2AE, England; [Alon, Ilan] Univ Agder, Dept Management, Kristiansand, Norway		Fon, R (corresponding author), London Sch Econ & Polit Sci, Dept Management, London WC2A 2AE, England.	r.fon@lse.ac.uk		Mongong Fon, Roger/0000-0001-9382-7688				151	0	0	1	1	WILEY	HOBOKEN	111 RIVER ST, HOBOKEN 07030-5774, NJ USA	1096-4762	1520-6874		THUNDERBIRD INT BUS	Thunderbird Int. Bus. Rev.
J	Gossel, S				Gossel, Sean			FDI and inequality in Sub-Saharan Africa: does democracy matter?	INTERNATIONAL JOURNAL OF EMERGING MARKETS			English	Article; Early Access						Democracy; Democratic capital; FDI; Inequality; Sub-Saharan Africa	FOREIGN DIRECT-INVESTMENT; UNIT-ROOT TESTS; INCOME INEQUALITY; ECONOMIC-GROWTH; PANEL-DATA; EMPIRICAL-EVIDENCE; WAGE INEQUALITY; LED GROWTH; DETERMINANTS; TRANSITION	Purpose This paper investigates whether democracy plays a mediating role in the relationship between foreign direct investment (FDI) and inequality in Sub-Saharan Africa (SSA). Design/methodology/approach The empirical analysis is conducted using fixed effects and system GMM (Generalised Method of Moments) on a panel of 38 Sub-Saharan African countries covering the period of 1990-2018. Findings T…	[Gossel, Sean] Univ Cape Town, Grad Sch Business, Cape Town, South Africa		Gossel, S (corresponding author), Univ Cape Town, Grad Sch Business, Cape Town, South Africa.	gosselse@gsb.uct.ac.za						174	0	0	0	0	EMERALD GROUP PUBLISHING LTD	BINGLEY	HOWARD HOUSE, WAGON LANE, BINGLEY BD16 1WA, W YORKSHIRE, ENGLAND	1746-8809	1746-8817		INT J EMERG MARK	Int. J. Emerg. Mark.
J	Onye, K; Bassey, G; Iriabije, A; Effiom, L				Onye, Kenneth; Bassey, Godwin; Iriabije, Alex; Effiom, Lionel			Does aid matter for FDI in ECOWAS: Investigating the infrastructure channel	AFRICAN DEVELOPMENT REVIEW-REVUE AFRICAINE DE DEVELOPPEMENT			English	Article; Early Access						Africa Infrastructure Development Index (AIDI); Economic Community of West African States (ECOWAS); FDI; targeted aid; three stage least squares	FOREIGN DIRECT-INVESTMENT; ECONOMIC-GROWTH; DEVELOPMENT ASSISTANCE; ALLOCATION	This paper investigates whether and how aid targeted at specific sub-categories of economic infrastructure could assist the economies of 14 Economic Community of West African States to attract higher foreign direct investment (FDI) inflow via improvement in infrastructure in water supply and sanitation, energy, transport and ICT. By relying on the three stage least squares estimation technique th…	[Onye, Kenneth; Bassey, Godwin; Iriabije, Alex] Univ Uyo, Dept Econ, Uyo, Nigeria; [Effiom, Lionel] Univ Calabar, Dept Econ, Etta Agbor Rd, Calabar 540271, Cross River Sta, Nigeria		Effiom, L (corresponding author), Univ Calabar, Dept Econ, Etta Agbor Rd, Calabar 540271, Cross River Sta, Nigeria.	leoeff2002@yahoo.com						20	0	0	1	1	WILEY	HOBOKEN	111 RIVER ST, HOBOKEN 07030-5774, NJ USA	1017-6772	1467-8268		AFR DEV REV	Afr. Dev. Rev.
J	Tawiah, V; Kebede, J; Kyiu, A				Tawiah, Vincent; Kebede, Jeleta; Kyiu, Anthony			Corruption, Chinese Investment, and Trade: Evidence from Africa	JOURNAL OF EMERGING MARKET FINANCE			English	Article; Early Access						China-Africa partnership; construction; corruption; foreign direct investment; trade	FOREIGN DIRECT-INVESTMENT; ENTRY; DETERMINANTS; CONSTRUCTION; CAMPAIGN; QUALITY; IMPACT; FDI; AID	We investigate whether corruption in host countries drives the different routes of Chinese economic engagement with Africa. Using data from 49 African countries for 2000-2018, we find that corruption affects each route of China's engagement with Africa differently. Corruption in Africa is significantly negatively associated with FDI from China, but significantly positive with both trade and const…	[Tawiah, Vincent] Dublin City Univ, Business Sch, Dublin, Ireland; [Kebede, Jeleta] Griffith Univ, Griffith Business Sch, Brisbane, Qld, Australia; [Kyiu, Anthony] Univ Durham, Business Sch, Mill Hill Lane, Durham DH1 3LB, England		Kyiu, A (corresponding author), Univ Durham, Business Sch, Mill Hill Lane, Durham DH1 3LB, England.	anthony.k.kyiu@durham.ac.uk						63	0	0	0	0	SAGE PUBLICATIONS INDIA PVT LTD	NEW DELHI	B-1-I-1 MOHAN CO-OPERATIVE INDUSTRIAL AREA, MATHURA RD, POST BAG NO 7, NEW DELHI 110 044, INDIA	0972-6527	0973-0710		J EMERG MARK FINANC	J. Emerg. Mark. Financ.
J	Zhang, DM; Ozturk, I; Ullah, S				Zhang, Duanmin; Ozturk, Ilhan; Ullah, Sana			Institutional factors-environmental quality nexus in BRICS: a strategic pillar of governmental performance	ECONOMIC RESEARCH-EKONOMSKA ISTRAZIVANJA			English	Article; Early Access						Institutional factors; CO2 emissions; BRICS	SUB-SAHARAN AFRICA; ECONOMIC-GROWTH; CO2 EMISSIONS; CARBON EMISSIONS; CORRUPTION; ENERGY; CLIMATE; POLLUTION; IMPACT	A better understanding of the link between institutional factors and CO2 emissions is essential for economists and policymakers. Therefore, this study explores the dynamic impact of institutional factors on carbon emissions in BRICS economies for the period from 1996 to 2019 by using the panel NARDL approach. We found that positive shocks in corruption and law & order and government stability hav…	[Zhang, Duanmin] Changchun Normal Univ, Econ, Changchun, Peoples R China; [Ozturk, Ilhan] Cag Univ, Fac Econ & Adm Sci, Mersin, Turkey; [Ozturk, Ilhan] China Med Univ, China Med Univ Hosp, Dept Med Res, Taichung, Taiwan; [Ullah, Sana] Quaid I Azam Univ, Econ, Islamabad, Pakistan		Ozturk, I (corresponding author), Cag Univ, Fac Econ & Adm Sci, Mersin, Turkey.; Ozturk, I (corresponding author), China Med Univ, China Med Univ Hosp, Dept Med Res, Taichung, Taiwan.	ilhanozturk@cag.edu.tr						35	0	0	9	9	ROUTLEDGE JOURNALS, TAYLOR & FRANCIS LTD	ABINGDON	2-4 PARK SQUARE, MILTON PARK, ABINGDON OX14 4RN, OXON, ENGLAND	1331-677X	1848-9664		ECON RES-EKON ISTRAZ	Ekon. Istraz.
J	Fidlerova, H; Starecek, A; Vranakova, N; Bulut, C; Keaney, M				Fidlerova, Helena; Starecek, Augustin; Vranakova, Natalia; Bulut, Cagri; Keaney, Michael			Sustainable Entrepreneurship for Business Opportunity Recognition: Analysis of an Awareness Questionnaire among Organisations	ENERGIES			English	Article						sustainable entrepreneurship; business opportunity recognition; sustainable development; sustainable development goals (SDGs); statistical analysis	CORPORATE SOCIAL-RESPONSIBILITY; FOREIGN DIRECT-INVESTMENT; COMBAT CLIMATE-CHANGE; SDG; COUNTRIES; INDUSTRY; AFRICA; HUNGER; GOALS; AGRICULTURE	An important challenge for the future is focusing on sustainability in life and business. The three elements of sustainability (economic, environmental, and social), defined in 17 factors by the United Nations (UN) as the Sustainable Development Goals (SDGs), may, therefore, be the main drivers of business competitiveness and opportunity recognition. The main aim of the article is to identify the…	[Fidlerova, Helena; Starecek, Augustin; Vranakova, Natalia] Slovak Univ Technol Bratislava, Fac Mat Sci & Technol Trnava, Jana Bottu 2781-25, Trnava 91724, Slovakia; [Bulut, Cagri] Yasar Univ, Fac Business, Univ Caddesi 37-39, TR-35100 Bornova, Turkey; [Keaney, Michael] Metropol Univ Appl Sci, Sch Business, Leiritie 1, Vantaa 01600, Finland		Fidlerova, H (corresponding author), Slovak Univ Technol Bratislava, Fac Mat Sci & Technol Trnava, Jana Bottu 2781-25, Trnava 91724, Slovakia.	helena.fidlerova@stuba.sk; augustin.starecek@stuba.sk; natalia.vranakova@stuba.sk; cagri.bulut@yasar.edu.tr; michael.keaney@metropolia.fi		Bulut, Cagri/0000-0002-3291-673X	Scientific Grant Agency of the Ministry of Education, Science, Research and Sport of the Slovak Republic; Slovak Academy of Sciences [021STU-4/2021]; [1358]	This paper was written with the financial support of the Scientific Grant Agency of the Ministry of Education, Science, Research and Sport of the Slovak Republic and the Slovak Academy of Sciences as a part of the project KEGA No. 021STU-4/2021- The implementation of innovative educational methods and MM guide for decision making area and application of analytical methods in the teaching process …		92	0	0	0	0	MDPI	BASEL	ST ALBAN-ANLAGE 66, CH-4052 BASEL, SWITZERLAND		1996-1073		ENERGIES	Energies	FEB	2022	15	3
J	Chaudhry, IS; Yin, WH; Ali, SA; Faheem, M; Abbas, Q; Farooq, F; Rahman, SU				Chaudhry, Imran Sharif; Yin, Weihua; Ali, Syed Ahtsham; Faheem, Muhammad; Abbas, Qaiser; Farooq, Fatima; Rahman, Saeed Ur			Moderating role of institutional quality in validation of pollution haven hypothesis in BRICS: a new evidence by using DCCE approach	ENVIRONMENTAL SCIENCE AND POLLUTION RESEARCH			English	Article						Ecological footprint; Foreign direct investment; Institutional quality; DCCE approach	LAGRANGE MULTIPLIER TEST; PANEL-DATA; ERROR-CORRECTION; TESTS; COINTEGRATION; ENERGY	The technological innovation and strict environmental protocols in the highly developed regions have become the primary sources for foreign direct investment to move in the pollution haven economies. In this regard, this study attempted to identify the role of foreign direct investment (FDI) in the developing economies of the Brazil, Russia, India, China, and South Africa (BRICS) region. For this…	[Chaudhry, Imran Sharif; Faheem, Muhammad; Farooq, Fatima] Bahauddin Zakariya Univ, Sch Econ, Multan, Pakistan; [Yin, Weihua; Ali, Syed Ahtsham] Shanghai Jianqiao Univ, Business Sch, Shanghai, Peoples R China; [Abbas, Qaiser; Rahman, Saeed Ur] Ghazi Univ, Dept Econ, Dg Khan, Pakistan		Yin, WH (corresponding author), Shanghai Jianqiao Univ, Business Sch, Shanghai, Peoples R China.	imran@bzu.edu.pk; whyin@126.com; biillpak@yahoo.com; faheem@bzu.edu.pk; Qabbas@gudgk.edu.pk; fatimafarooq@bzu.cdu.pk; srehman@gudgk.edu.pk						56	0	0	5	5	SPRINGER HEIDELBERG	HEIDELBERG	TIERGARTENSTRASSE 17, D-69121 HEIDELBERG, GERMANY	0944-1344	1614-7499		ENVIRON SCI POLLUT R	Environ. Sci. Pollut. Res.	FEB	2022	29	6
J	Mesagan, EP; Olunkwa, CN				Mesagan, Ekundayo Peter; Olunkwa, Chidi Ndubuisi			Heterogeneous analysis of energy consumption, financial development, and pollution in Africa: The relevance of regulatory quality	UTILITIES POLICY			English	Article						Energy consumption; Financial development; Regulatory quality; Pollution; Africa	FOREIGN DIRECT-INVESTMENT; ENVIRONMENTAL KUZNETS CURVE; ECONOMIC-GROWTH; CO2 EMISSIONS; EMPIRICAL-EVIDENCE; ELECTRICITY CONSUMPTION; TRADE; INCOME; CHINA; DEGRADATION	The need to examine the effects of energy and financial development on pollution reduction via the channel of regulation necessitates this study. The study analyses data from 18 African nations between 1996 and 2017 using the Pooled Mean Group (PMG) approach. We employ panel data from energy use, regulatory quality, financial development, investment, trade, urbanisation, and CO2 emissions. Empiri…	[Mesagan, Ekundayo Peter] Pan Atlantic Univ, Sch Management & Social Sci, Lagos, Nigeria; [Olunkwa, Chidi Ndubuisi] Univ Lagos, Dept Econ, Lagos, Nigeria		Mesagan, EP (corresponding author), Pan Atlantic Univ, Sch Management & Social Sci, Lagos, Nigeria.	profdayoms@yahoo.com; nolunkwa@gmail.com	Mesagan, Ekundayo/K-4417-2018	Mesagan, Ekundayo/0000-0002-9013-4023				66	2	2	3	3	ELSEVIER SCI LTD	OXFORD	THE BOULEVARD, LANGFORD LANE, KIDLINGTON, OXFORD OX5 1GB, OXON, ENGLAND	0957-1787	1878-4356		UTIL POLICY	Util. Policy	FEB	2022	74
J	McCauley, JF; Pearson, MM; Wang, XN				McCauley, John F.; Pearson, Margaret M.; Wang, Xiaonan			Does Chinese FDI in Africa inspire support for a china model of development?	WORLD DEVELOPMENT			English	Article						China model; FDI; Development; Africa; Georeferenced data; Afrobarometer	FOREIGN DIRECT-INVESTMENT; AID; TRADE; PROTEST	Chinese Foreign Direct Investment (FDI) to Africa is quickly becoming a centerpiece of China's approach to promoting development overseas. To this point, however, little is known about the extent to which those investment projects inspire popular support for a China model of development in Africa, or whether Chinese FDI invites skepticism and concern among community members in the region. In this…	[McCauley, John F.; Pearson, Margaret M.; Wang, Xiaonan] Univ Maryland, Govt & Polit, College Pk, MD 20742 USA		McCauley, JF (corresponding author), Univ Maryland, Govt & Polit, College Pk, MD 20742 USA.	mccauley@umd.edu		Wang, Xiaonan/0000-0002-6402-5595	Dr. Horace V. and Wilma E. Harrison Distinguished Professorship at the University of Maryland	The authors thank the Financial Times and the Afrobarometer for access to data, and the Dr. Horace V. and Wilma E. Harrison Distinguished Professorship at the University of Maryland for financial support.		65	0	0	11	11	PERGAMON-ELSEVIER SCIENCE LTD	OXFORD	THE BOULEVARD, LANGFORD LANE, KIDLINGTON, OXFORD OX5 1GB, ENGLAND	0305-750X	1873-5991		WORLD DEV	World Dev.	FEB	2022	150
J	Bekun, FV; Gyamfi, BA; Bamidele, RO; Udemba, EN				Bekun, Festus Victor; Gyamfi, Bright Akwasi; Bamidele, Ruth Oluyemi; Udemba, Edmund Ntom			Tourism-induced emission in Sub-Saharan Africa: A Panel Study for Oil-Producing and Non-oil-Producing countries	ENVIRONMENTAL SCIENCE AND POLLUTION RESEARCH			English	Article; Early Access						Green Tourism; Sustainable development; Carbon reduction; Panel econometrics; Sub-Saharan Africa	ENVIRONMENTAL KUZNETS CURVE; ENERGY-CONSUMPTION; ECONOMIC-GROWTH; CO2 EMISSIONS; CARBON EMISSIONS; POLLUTION; TRADE; NEXUS; ELECTRICITY; HYPOTHESIS	The tourism industry is undoubtedly among the largest contributors to economic growth and employment generation in most economies of the world, and Africa is not an exception as outlined by World Tourism Organization (UNWTO). Thus, many countries in sub-Saharan Africa (SSA) are paying more attention to tourism development as alternative growth path to boost their economies. However, the tourism-i…	[Bekun, Festus Victor; Udemba, Edmund Ntom] Istanbul Gelisim Univ, Fac Econ Adm & Social Sci, Istanbul, Turkey; [Bekun, Festus Victor] South Ural State Univ, Dept Econ Secur, 76 Lenin Aven, Chelyabinsk 454080, Russia; [Gyamfi, Bright Akwasi] Cyprus Int Univ, Fac Econ & Adm Sci, Via Mersin 10, Nicosia, North Cyprus, Turkey; [Bamidele, Ruth Oluyemi] Eastern Mediterranean Univ, Fac Tourism, Via Mers…		Bekun, FV (corresponding author), Istanbul Gelisim Univ, Fac Econ Adm & Social Sci, Istanbul, Turkey.; Bekun, FV (corresponding author), South Ural State Univ, Dept Econ Secur, 76 Lenin Aven, Chelyabinsk 454080, Russia.	fbekun@gelisim.edu.tr; brightgyamfil987@gmail.com; rumikdanem@gmail.com; eudemba@gelisim.edu.tr						75	0	0	5	5	SPRINGER HEIDELBERG	HEIDELBERG	TIERGARTENSTRASSE 17, D-69121 HEIDELBERG, GERMANY	0944-1344	1614-7499		ENVIRON SCI POLLUT R	Environ. Sci. Pollut. Res.
J	Sileem, H; Al-Ayouty, I				Sileem, Hanan; Al-Ayouty, Iman			The effect of gender equality on the carbon intensity of well-being: panel data analysis for the MENA economies 1995-2018	JOURNAL OF CHINESE ECONOMIC AND FOREIGN TRADE STUDIES			English	Article; Early Access						Climate change; Gender equality; Carbon intensity of well-being; Sustainable development goals	EMISSIONS; GROWTH	Purpose This paper aims to explore the ecological efficiency through assessing the relation of the carbon intensity of well-being (CIWB) to gender equality, gross domestic product (GDP)/capita, the urban intensity of the population, the age structure of the population, foreign direct investment as a percentage of GDP and manufacturing as a percentage of GDP. Design/methodology/approach CIWB equat…	[Sileem, Hanan] Sadat Acad Management Sci, Dept Econ, Cairo, Egypt; [Al-Ayouty, Iman] Misr Int Univ, Dept Econ, Cairo, Egypt		Sileem, H (corresponding author), Sadat Acad Management Sci, Dept Econ, Cairo, Egypt.	hanan@sadatacademy.edu.eg						25	0	0	0	0	EMERALD GROUP PUBLISHING LTD	BINGLEY	HOWARD HOUSE, WAGON LANE, BINGLEY BD16 1WA, W YORKSHIRE, ENGLAND	1754-4408	1754-4416		J CHIN ECON FOREIGN	J. Chin. Econ. Foreign Trade Stud.
J	Ogbonna, OE; Ogbuabor, JE; Manasseh, CO; Ekeocha, DO				Ogbonna, Oliver E.; Ogbuabor, Jonathan E.; Manasseh, Charles O.; Ekeocha, Davidmac O.			Global uncertainty, economic governance institutions and foreign direct investment inflow in Africa	ECONOMIC CHANGE AND RESTRUCTURING			English	Article; Early Access						Global uncertainty; Economic governance institutions; Foreign direct investment; System GMM; Africa	POLICY UNCERTAINTY; FINANCIAL ACCESS; PANEL-DATA; IMPACT; TERRORISM; QUALITY; DETERMINANTS; EMPLOYMENT; FDI; US	Based on the fact that Africa has not fared well in attracting foreign direct investments in the last decade compared to other regions of the world, especially during periods of high uncertainty occasioned by one crisis or the other, this study investigated: the impacts of global uncertainty and economic governance institutions on FDI inflow to Africa; the moderating effect of economic governance…	[Ogbonna, Oliver E.; Ogbuabor, Jonathan E.; Ekeocha, Davidmac O.] Univ Nigeria, Dept Econ, Nsukka, Nigeria; [Manasseh, Charles O.] Univ Nigeria, Dept Banking & Finance, Nsukka, Nigeria		Ogbonna, OE (corresponding author), Univ Nigeria, Dept Econ, Nsukka, Nigeria.	oliver.ogbonna@unn.edu.ng; jonathan.ogbuabor@unn.edu.ng; charles.manasseh@unn.edu.ng; olisa.ekeocha@unn.edu.ng	Manasseh, Charles/AAD-7533-2021	Manasseh, Charles/0000-0001-9937-6208; Ogbonna, Oliver/0000-0002-9647-4416				73	0	0	2	2	SPRINGER	NEW YORK	ONE NEW YORK PLAZA, SUITE 4600, NEW YORK, NY, UNITED STATES	1573-9414	1574-0277		ECON CHANG RESTRUCT	Econ. Chang. Restruct.
J	Azam, M; Raza, A				Azam, Muhammad; Raza, Ali			Does foreign direct investment limit trade-adjusted carbon emissions: fresh evidence from global data	ENVIRONMENTAL SCIENCE AND POLLUTION RESEARCH			English	Article; Early Access						Consumption-based CO2 emissions; FDI inflows; Pollution haven hypothesis; System GMM	POLLUTION HAVEN HYPOTHESIS; PANEL-DATA ANALYSIS; ECONOMIC-GROWTH; ENERGY-CONSUMPTION; ENVIRONMENTAL-QUALITY; KUZNETS CURVE; INCOME; FDI; MIDDLE; TESTS	Environmental degradation has been a major concern for nations globally in recent years as carbon emissions have increased. Environmental degradation, if not controlled, is one of the dangers faced by humankind, and achieving sustainable development goals is not possible without improving environmental quality. Thus, reliable carbon emission measurement plays an important role in developing an ef…	[Azam, Muhammad] Abdul Wali Khan Univ Mardan, Fac Business & Econ, Dept Econ, Mardan, Khyber Pakhtunk, Pakistan; [Azam, Muhammad] Univ Utara Malaysia, Coll Business, Sch Econ, Finance & Banking, Sintok, Kedah, Malaysia; [Raza, Ali] Univ Haripur Pakistan, Dept Management Sci, Haripur, Pakistan		Raza, A (corresponding author), Univ Haripur Pakistan, Dept Management Sci, Haripur, Pakistan.	drazam75@yahoo.com; aliraza@uoh.edu.pk		Azam, Muhammad/0000-0001-7417-3981; Raza, Ali/0000-0003-1246-0162				64	0	0	5	5	SPRINGER HEIDELBERG	HEIDELBERG	TIERGARTENSTRASSE 17, D-69121 HEIDELBERG, GERMANY	0944-1344	1614-7499		ENVIRON SCI POLLUT R	Environ. Sci. Pollut. Res.
J	Asamoah, ME; Alagidede, IP; Adu, F				Asamoah, Michael Effah; Alagidede, Imhotep Paul; Adu, Frank			Exchange rate uncertainty and foreign direct investment in Africa: Does financial development matter?	REVIEW OF DEVELOPMENT ECONOMICS			English	Article; Early Access						exchange rate; financial development; foreign direct investment; marginal effects; nonlinearity; systems GMM; uncertainty	INTERNATIONAL PORTFOLIO FLOWS; SUB-SAHARAN AFRICA; RATE VOLATILITY; MACROECONOMIC UNCERTAINTY; PRIVATE INVESTMENT; ECONOMIC-GROWTH; CAPITAL FLOWS; DETERMINANTS; IMPACT; GMM	The orthodox view is that uncertainty deters investments and, by extension, private capital inflows. Paying specific attention to the volatility of the domestic exchange rate, foreign direct investment (FDI), and financial development indicators, this study investigates the impact of exchange rate uncertainty on FDI and whether financial development matters in such association. We establish our e…	[Asamoah, Michael Effah] Univ Ghana, Business Sch, Accounting Dept, Accra, Ghana; [Alagidede, Imhotep Paul] Univ Witwatersrand, Wits Business Sch, Johannesburg, South Africa; [Adu, Frank] African Ctr Econ Transformat, Accra, Ghana		Asamoah, ME (corresponding author), Univ Ghana, Business Sch, Accounting Dept, Accra, Ghana.	measamoah@ug.edu.gh		ADU, FRANK/0000-0003-0072-882X				61	0	0	2	2	WILEY	HOBOKEN	111 RIVER ST, HOBOKEN 07030-5774, NJ USA	1363-6669	1467-9361		REV DEV ECON	Rev. Dev. Econ.
J	Qamruzzaman, M				Qamruzzaman, Md			Nexus between Economic Policy Uncertainty and Institutional Quality: Evidence from Indian and Pakistan	MACROECONOMICS AND FINANCE IN EMERGING MARKET ECONOMIES			English	Article; Early Access						Institutional quality; economic policy uncertainty; financial openness; trade openness; asymmetry	FOREIGN DIRECT-INVESTMENT; POLITICAL INSTABILITY; ERROR-CORRECTION; INFLOWS EVIDENCE; OPENNESS; GROWTH; COINTEGRATION; DETERMINANTS; AFRICA; FLOWS	The motivation of this study is to gauge the asymmetric effects of economic policy uncertainty (EPU) on institutional quality (IQ) in India (Pakistan), spanning the period 2003Q1 to 2019Q4 (2010Q1 to 2019Q4). The study applied DF-GLS and Zivot-Andrew, ARDL bound test, nonlinear ARDL and directional causal with the Toda-Yamamoto causality test. According to the combined cointegration test, the lon…	[Qamruzzaman, Md] United Int Univ, Sch Business & Econ, Dhaka, Bangladesh		Qamruzzaman, M (corresponding author), United Int Univ, Sch Business & Econ, Dhaka, Bangladesh.	qamruzzaman@bus.uiu.ac.bd						70	0	0	1	1	ROUTLEDGE JOURNALS, TAYLOR & FRANCIS LTD	ABINGDON	2-4 PARK SQUARE, MILTON PARK, ABINGDON OX14 4RN, OXON, ENGLAND	1752-0843	1752-0851		MACROECON FINANC EME	Macroecon. Financ. Emerg. Mark. Econ.
J	Li, WQ; Qiao, YB; Li, X; Wang, YT				Li, Wenqing; Qiao, Yuanbo; Li, Xiao; Wang, Yutao			Energy consumption, pollution haven hypothesis, and Environmental Kuznets Curve: Examining the environment-economy link in belt and road initiative countries	ENERGY			English	Article						EKC; Belt and road initiative; FDI; Energy structure; Pollution haven hypothesis	FOREIGN DIRECT-INVESTMENT; AIR-POLLUTION; PANEL-DATA; MIDDLE-EAST; EMISSIONS; GROWTH; COINTEGRATION; TESTS; URBANIZATION; DEGRADATION	The relationship between economic growth and the environment has been a topic of steady research attention. In this paper, the link between the environment and the economy in 89 Belt and Road Initiative (BRI) countries from 1995 to 2017 is examined, and both the Environmental Kuznets Curve (EKC) hypothesis and the pollution haven hypothesis (PHH) are tested. The results showed that the BRI displa…	[Li, Wenqing; Wang, Yutao] Fudan Univ, Fudan Tyndall Ctr, Dept Environm Sci & Engn, Shanghai 200438, Peoples R China; [Qiao, Yuanbo] Shandong Univ, Inst Studies Cty Dev, Qingdao 266200, Peoples R China; [Li, Xiao] Xi An Jiao Tong Univ, Sch Publ Policy & Adm, 28 Xian Ning West Rd, Xian 710049, Peoples R China; [Wang, Yutao] Inst EcoChongming IEC, 3663 Northern Zhongshan Rd, Shanghai 200062, People…		Wang, YT (corresponding author), Fudan Univ, Fudan Tyndall Ctr, Dept Environm Sci & Engn, Shanghai 200438, Peoples R China.; Qiao, YB (corresponding author), Shandong Univ, Inst Studies Cty Dev, Qingdao 266200, Peoples R China.	yutaowang@fudan.edu.cn			National Key R&D Program of China [2020YFE0201400]; Fund of Taishan Scholar Project [TS201712006]	This work was funded by National Key R&D Program of China (2020YFE0201400) and the Fund of Taishan Scholar Project (TS201712006).		60	1	1	2	2	PERGAMON-ELSEVIER SCIENCE LTD	OXFORD	THE BOULEVARD, LANGFORD LANE, KIDLINGTON, OXFORD OX5 1GB, ENGLAND	0360-5442	1873-6785		ENERGY	Energy	JAN 15	2022	239		E
J	Ofori, IK; Dossou, TAM; Saint Akadiri, S				Ofori, Isaac Kwesi; Dossou, Toyo Amegnonna Marcel; Saint Akadiri, Seyi			Towards the quest to reduce income inequality in Africa: is there a synergy between tourism development and governance?	CURRENT ISSUES IN TOURISM			English	Article; Early Access						Africa; Corruption; Governance; Income inequality; Tourism development; Tourism receipts	FOREIGN DIRECT-INVESTMENT; ECONOMIC-GROWTH; POVERTY; ICT; IMPACT	Despite the growing attention on the tourism development-income inequality nexus, a conspicuous gap in the literature is that rigorous empirical works examining how good governance moderates the relationship are hard to find. Anchoring on the trickle-down theory and the tourism-led growth hypothesis, this study fills this void in the literature based on data for 48 African countries for the perio…	[Ofori, Isaac Kwesi] Univ Insubria, Dept Econ, Varese, Italy; [Ofori, Isaac Kwesi] York Univ, Harriet Tubman Inst, Keele Campus, Toronto, ON, Canada; [Dossou, Toyo Amegnonna Marcel] Southwestern Univ Finance & Econ, Sch Econ, Chengdu, Peoples R China; [Saint Akadiri, Seyi] Cent Bank Nigeria, Res Dept, Abuja, Nigeria		Saint Akadiri, S (corresponding author), Cent Bank Nigeria, Res Dept, Abuja, Nigeria.	ssakadiri@cbn.gov.ng	Ofori, Isaac Kwesi/J-9653-2019	Ofori, Isaac Kwesi/0000-0002-0591-1271; Dossou, Toyo Amegnonna Marcel/0000-0002-8296-9477				71	0	0	1	1	ROUTLEDGE JOURNALS, TAYLOR & FRANCIS LTD	ABINGDON	2-4 PARK SQUARE, MILTON PARK, ABINGDON OX14 4RN, OXON, ENGLAND	1368-3500	1747-7603		CURR ISSUES TOUR	Curr. Issues Tour.
J	Blalock, G; Nesin, B; Simons, AM				Blalock, Garrick; Nesin, Bourcard; Simons, Andrew M.			Developing sustainable supply chains: Evidence from entrepreneurship training in Ethiopia	AFRICA JOURNAL OF MANAGEMENT			English	Article						entrepreneurship; Ethiopia; supply-chain	SOLID-WASTE MANAGEMENT; PHOSPHORUS; AFRICA	Multinational firms often face challenges in integrating host-country suppliers into their global value chains; this is particularly the case in developing economies. Training entrepreneurs is one approach to improve supplier integration. We conducted a randomized controlled trial (RCT) to measure the efficacy of entrepreneurship training of unskilled workers' participation and performance in an …	[Blalock, Garrick; Nesin, Bourcard] Cornell Univ, Charles H Dyson Sch Appl Econ & Management, Ithaca, NY 14850 USA; [Simons, Andrew M.] Fordham Univ, Dept Econ, New York, NY 10023 USA		Blalock, G (corresponding author), Cornell Univ, Charles H Dyson Sch Appl Econ & Management, Ithaca, NY 14850 USA.	garrick.blalock@cornell.edu		Simons, Andrew/0000-0003-2240-2556; Blalock, Garrick/0000-0002-3120-0131	International Food Policy Research InstituteCGIAR; Cornell University's Institute for Social Sciences; Einaudi Center for International Studies	We are grateful for the excellent research support provided by colleagues at Jimma University, Ethiopia: Berhanu Belay, Milkiyas Ahmed, Yared Tadesse, and Henok Atile. We received soil science guidance from Cornell University's School of Integrative Plant Science, Crop and Soil Science Section: Johannes Lehman, Dawit Solomon, and Kelly Hanley. Christopher Barrett and Calum Turvey at the Dyson Sch…		39	0	0	1	1	ROUTLEDGE JOURNALS, TAYLOR & FRANCIS LTD	ABINGDON	2-4 PARK SQUARE, MILTON PARK, ABINGDON OX14 4RN, OXON, ENGLAND	2332-2373	2332-2381		AFR J MANAGE	Afr. J. Manag.	JAN 2	2022	8	1
J	Gebremariam, TK; Ying, S				Gebremariam, Teamrat Kahssay; Ying, Sun			The foreign direct investment-Export performance nexus: An ARDL based empirical evidence from Ethiopia	COGENT ECONOMICS & FINANCE			English	Article						Export Performance; FDI Inflows; Autoregressive Distributed Lag; Bounds Test; Ethiopia	FDI; IMPACT	Ethiopia is one of the top FDI destinations in Africa and the leading FDI receiver in east Africa. However, little is known about the direct impact of the FDI on the Ethiopian export performance. This study was conducted to fill this gap. As a result, the main objective of this study was to examine the empirical relationship between foreign direct investment and export performance in Ethiopia by …	[Gebremariam, Teamrat Kahssay; Ying, Sun] Univ Sci & Technol Beijing, Sch Econ & Management, Beijing, Peoples R China		Gebremariam, TK (corresponding author), Univ Sci & Technol Beijing, Sch Econ & Management, Beijing, Peoples R China.	tamratkahsay@gmail.com						35	0	0	0	0	TAYLOR & FRANCIS AS	OSLO	KARL JOHANS GATE 5, NO-0154 OSLO, NORWAY	2332-2039			COGENT ECON FINANC	Cogent Econ. Financ.	JAN 1	2022	10	1
J	Lertwachara, K; Tongurai, J; Boonchoo, P				Lertwachara, Kaveepong; Tongurai, Jittima; Boonchoo, Pattana			Mega Sporting Events and Inward Foreign Direct Investment: An Investigation of the Differences Among the Types of Sporting Events and Host Countries	JOURNAL OF SPORT MANAGEMENT			English	Article						Asian games; event study; political regimes; sport hosting; World Trade Organization	IMAGE; DESTINATION; BENEFITS; COSTS	Building on the location advantage theory for international business, the authors used the event study approach, used extensively in the finance literature, to examine the effects of hosting mega sporting events on inward foreign direct investment (FDI) in countries that hosted the Olympic Games, the International Federation of Association Football World Cup, the Union of European Football Associ…	[Lertwachara, Kaveepong] Chulalongkorn Univ, Fac Sports Sci, Sports Management, Bangkok, Thailand; [Tongurai, Jittima] Kobe Univ, Grad Sch Business Adm, Kobe, Hyogo, Japan; [Boonchoo, Pattana] Mahidol Univ, Coll Management, Bangkok, Thailand		Boonchoo, P (corresponding author), Mahidol Univ, Coll Management, Bangkok, Thailand.	pattana.boo@mahidol.ac.th	; Boonchoo, Pattana/I-9483-2015	Tongurai, Jittima/0000-0001-7703-6253; Boonchoo, Pattana/0000-0002-9731-764X	Ratchadaphiseksomphot Endowment Fund; Chulalongkorn UniversityChulalongkorn University	This research was supported by the Grants for Development of New Faculty Staff, Ratchadaphiseksomphot Endowment Fund, Chulalongkorn University.		39	0	0	7	7	HUMAN KINETICS PUBL INC	CHAMPAIGN	1607 N MARKET ST, PO BOX 5076, CHAMPAIGN, IL 61820-2200 USA	0888-4773	1543-270X		J SPORT MANAGE	J.Sport Manage.	JAN	2022	36	1
J	Rashed, A; Yong, CC; Soon, SV				Rashed, Ahmed; Yong, Chen-Chen; Soon, Siew-Voon			The nexus among foreign direct investment in renewable electricity industry, renewable electricity production, and economic growth in Africa	COGENT ECONOMICS & FINANCE			English	Article						foreign direct investment (FDI); renewable energy; renewable electricity; cointegration; causality; Africa	ENERGY-CONSUMPTION; CARBON EMISSIONS; SERIAL-CORRELATION; GRANGER CAUSALITY; POWER SECTOR; WIND ENERGY; COINTEGRATION; DETERMINANTS; COUNTRIES; POLICY	Africa is still struggling to mitigate its electricity insecurity issues. This situation renders foreign direct investment in the renewable electricity industry (FDIREI) and renewable electricity production (REP) to become simultaneously important to Africa. Using a novel dataset of FDIREI, this paper examines the existence and nature of cointegration and causality nexuses among FDIREI, REP, and …	[Rashed, Ahmed; Yong, Chen-Chen; Soon, Siew-Voon] Univ Malaya, Fac Business & Econ, Dept Econ & Appl Stat, Jalan Prof Diraja Ungku Aziz, Kuala Lumpur 50603, Malaysia		Rashed, A (corresponding author), Univ Malaya, Fac Business & Econ, Dept Econ & Appl Stat, Jalan Prof Diraja Ungku Aziz, Kuala Lumpur 50603, Malaysia.	ahmed.ahmed@commerce.helwan.edu.eg						81	0	0	3	3	TAYLOR & FRANCIS AS	OSLO	KARL JOHANS GATE 5, NO-0154 OSLO, NORWAY	2332-2039			COGENT ECON FINANC	Cogent Econ. Financ.	JAN 1	2022	10	1
J	Ju, P; Anser, MK; Osabohien, R; Ochuba, O; Ahuru, RR; Ashraf, J				Ju, Ping; Anser, Muhammad Khalid; Osabohien, Romanus; Ochuba, Onyinye; Ahuru, Rolle Remi; Ashraf, Junaid			Trade Openness, Foreign Direct Investment and Sustainable Agriculture in Africa	PROBLEMY EKOROZWOJU			English	Article						agriculture; sustainability; trade liberalisation; sustainable development	POLICY	This study applied a panel data of 37 African countries in examining the impact of trade openness and foreign direct investment on sustainable agriculture towards the attainment of the United Nation (UN) Sustainable Development Goals (SDGs), especially, SDG-2, with the aim of ending extreme hunger, achieve food security and improve nutrition and promote sustainable agriculture. Data for the study…	[Ju, Ping] Fuzhou Univ Int Studies & Trade, Res Ctr Open Econ & Trade, Fuzhou, Peoples R China; [Anser, Muhammad Khalid] Xian Univ Architecture & Technol, Sch Publ Adm, Xian, Peoples R China; [Osabohien, Romanus] Covenant Univ, Dept Econ & Dev Studies, Ota, Nigeria; [Osabohien, Romanus] Covenant Univ, Ctr Econ & Dev Studies, Ota, Nigeria; [Ochuba, Onyinye] Univ Africa Toru Orua, Dept Econ, Arua, …		Osabohien, R (corresponding author), Covenant Univ, Dept Econ & Dev Studies, Ota, Nigeria.; Osabohien, R (corresponding author), Covenant Univ, Ctr Econ & Dev Studies, Ota, Nigeria.	khalidsnnu@yahoo.com; romanus.osabohien@covenantuniversity.edu.ng; onyinye.ochuba@uat.edu.ng; remi.rolle@cerhi.uniben.edu; junaidashraf2020@outlook.com						52	1	1	4	4	POLITECHNIKA LUBELSKA	LUBLIN	WYDZIAL INZYNIERII SRODOWSKA, UL NADBYSTRZYCKA 40 B, LUBLIN, 20-618, POLAND	1895-6912			PROBL EKOROZW	Probl. Ekorozw.		2022	17	1
J	Djellouli, N; Abdelli, L; Elheddad, M; Ahmed, R; Mahmood, H				Djellouli, Nassima; Abdelli, Latifa; Elheddad, Mohamed; Ahmed, Rizwan; Mahmood, Haider			The effects of non-renewable energy, renewable energy, economic growth, and foreign direct investment on the sustainability of African countries	RENEWABLE ENERGY			English	Article						Foreign direct investment; Renewable energy; Pollution haven/halo hypothesis; Panel autoregressive distributed lag; Panel unit root; Africa	ENVIRONMENTAL KUZNETS CURVE; CO2 EMISSIONS; CARBON EMISSIONS; PANEL-DATA; FINANCIAL DEVELOPMENT; NUCLEAR-ENERGY; BIOMASS ENERGY; CONSUMPTION; IMPACT; NEXUS	This study explores the dynamic effect of non-renewable energy, renewable energy, economic growth, and foreign direct investment on environmental degradation in twenty selected African countries over the period 2000-2015. We have adopted Environmental Kuznets Curve hypothesis and the Pollution Haven/Halo hypothesis simultaneously. In the first stage, this paper performs cross-independence test an…	[Djellouli, Nassima] Tahar Moulay Univ Saida, STRATEV Mostaganem, Saida, Algeria; [Abdelli, Latifa] Tahar Moulay Univ Saida, Saida, Algeria; [Elheddad, Mohamed] Univ Huddersfield, Huddersfield Business Sch, Huddersfield, W Yorkshire, England; [Elheddad, Mohamed] Misurata Univ, Fac Econ, Misrata, Libya; [Ahmed, Rizwan] Univ Birmingham, Business Sch, Birmingham, W Midlands, England; [Mahmood, Haide…		Elheddad, M (corresponding author), Univ Huddersfield, Huddersfield Business Sch, Huddersfield, W Yorkshire, England.	nassima.djellouli@univ-saida.dz; latifa.abdelli@univ-saida.dz; M.M.Elheddad@hud.ac.uk; r.ahmed.6@bham.ac.uk; haidermahmood@hotmail.com	Elheddad, Mohamed/P-6154-2019	Elheddad, Mohamed/0000-0002-4175-4808				102	0	0	6	6	PERGAMON-ELSEVIER SCIENCE LTD	OXFORD	THE BOULEVARD, LANGFORD LANE, KIDLINGTON, OXFORD OX5 1GB, ENGLAND	0960-1481	1879-0682		RENEW ENERG	Renew. Energy	JAN	2022	183
J	Topalli, M; Papavangjeli, M; Ivanaj, S; Ferra, B				Topalli, Margerita; Papavangjeli, Meri; Ivanaj, Silvester; Ferra, Blerta			The Impact of Foreign Direct Investments on Poverty Reduction in the Western Balkans	ECONOMICS-THE OPEN ACCESS OPEN-ASSESSMENT E-JOURNAL			English	Article						foreign direct investment; Western Balkans; poverty alleviation; multinational enterprises; sustainable development goals	ECONOMIC-GROWTH; PANEL-DATA; FDI; REMITTANCES; COUNTRIES; AFRICA; TRADE; POOR	This article empirically examines the impact of foreign direct investment (FDI) inflows on poverty in six Western Balkan countries and also considers other country characteristics, such as the human development index (HDI), corruption, investment freedom, economic freedom, trade openness, and fertility. The work presents estimations based on a generalized method of moments (GMM) estimator for pan…	[Topalli, Margerita] Bank Albania, Res, 3 Rruga Perlat Rexhepi, Tirana 1001, Choose, Albania; [Papavangjeli, Meri] Bank Albania, Res Dept, Tirana, Albania; [Ivanaj, Silvester] ICN Business Sch, Informat Syst, Nancy, France; [Ferra, Blerta] Univ Tirana, Dept Finance, Tirana, Albania		Topalli, M (corresponding author), Bank Albania, Res, 3 Rruga Perlat Rexhepi, Tirana 1001, Choose, Albania.	megitopalli@hotmail.com; mpapavangjeli@bankofalbania.org; silvester.ivanaj@icn-artem.com; blerta.ferra@ferra.al						108	0	0	2	2	WALTER DE GRUYTER GMBH	BERLIN	GENTHINER STRASSE 13, D-10785 BERLIN, GERMANY	1864-6042			ECONOMICS-KIEL	Economics	DEC 31	2021	15	1
J	Kariuki, CW; Kabaru, FW				Kariuki, Caroline Wanjiru; Kabaru, Fatima Wanjiru			Human capital, governance, foreign direct investment and their relationship with TFP growth: Evidence from Sub-Saharan Africa	JOURNAL OF INTERNATIONAL TRADE & ECONOMIC DEVELOPMENT			English	Article; Early Access						Human capital; governance; foreign direct investment; total factor productivity growth; Sub-Saharan Africa	TOTAL FACTOR PRODUCTIVITY; ECONOMIC-GROWTH; COUNTRIES; OPENNESS	Developing countries in Sub-Saharan Africa (SSA) are increasingly integrating into the global economy. As such, this region has experienced a surge in inward foreign direct investment (FDI). Increasing FDI in African countries should lead to productivity growth, resulting from the transfer of capital, technology and skills. However, this effect is contingent on the absorptive capacities in the ho…	[Kariuki, Caroline Wanjiru; Kabaru, Fatima Wanjiru] Strathmore Univ, Strathmore Inst Math Sci, Nairobi, Kenya		Kariuki, CW (corresponding author), Strathmore Univ, Strathmore Inst Math Sci, Nairobi, Kenya.	cwkariuki@strathmore.edu		Kariuki, Caroline Wanjiru/0000-0002-4379-6454				41	0	0	5	5	ROUTLEDGE JOURNALS, TAYLOR & FRANCIS LTD	ABINGDON	2-4 PARK SQUARE, MILTON PARK, ABINGDON OX14 4RN, OXON, ENGLAND	0963-8199	1469-9559		J INT TRADE ECON DEV	J. Int. Trade Econ. Dev.
J	Rashed, A; Yong, CC; Soon, SV				Rashed, Ahmed; Yong, Chen-Chen; Soon, Siew-Voon			Determinants of foreign direct investment in renewable electricity industry in Africa	INTERNATIONAL JOURNAL OF SUSTAINABLE ENERGY			English	Article; Early Access						Foreign direct investment (FDI); renewable energy; renewable electricity; Africa; panel data analysis	SUB-SAHARAN AFRICA; ENERGY-CONSUMPTION; PUBLIC AWARENESS; MODEL SELECTION; POWER SECTOR; SOUTH-AFRICA; WIND ENERGY; PANEL-DATA; POLICY; KNOWLEDGE	Using a novel dataset of foreign direct investment (FDI) corporations in the renewable electricity industry (REI), coupled with a large range of employed variables, this paper empirically examines FDI determinants in the REI in Africa between 2003 and 2019. The electricity insecurity issues worsen daily, aggravating all facets of African life. A range of promising and informative results were fou…	[Rashed, Ahmed; Yong, Chen-Chen; Soon, Siew-Voon] Univ Malaya, Fac Business & Econ, Dept Econ & Appl Stat, Jalan Prof Diraja Ungku, Kuala Lumpur, Malaysia		Rashed, A (corresponding author), Univ Malaya, Fac Business & Econ, Dept Econ & Appl Stat, Jalan Prof Diraja Ungku, Kuala Lumpur, Malaysia.	ahmed_ahmed@commerce.helwan.edu.eg						95	0	0	5	5	TAYLOR & FRANCIS LTD	ABINGDON	2-4 PARK SQUARE, MILTON PARK, ABINGDON OR14 4RN, OXON, ENGLAND	1478-6451	1478-646X		INT J SUSTAIN ENERGY	Int. J. Sustain. Energy
J	Yuan, SL; Chen, HY; Zhang, W				Yuan, Shilin; Chen, Haiyang; Zhang, Wei			Impact of corruption on Chinese investment in African countries	CHINESE MANAGEMENT STUDIES			English	Article; Early Access						Africa; China; Foreign direct investment; Host country corruption	FOREIGN DIRECT-INVESTMENT; ECONOMIES EVIDENCE; HOME-COUNTRY; OUTWARD FDI; DETERMINANTS; LIABILITY; PROJECTS; SOUTH	Purpose This paper aims to examine the impact of host country corruption on foreign direct investment (FDI) from China to developing countries in Africa. With the opposing arguments that corruption is detrimental to or instrumental in FDI and mixed empirical evidence, this paper contributes to the literature by providing new evidence on the issue. Additionally, little research has been done on th…	[Yuan, Shilin] Univ Amsterdam, Sch Business Adm, Amsterdam, Netherlands; [Chen, Haiyang] Western Carolina Univ, Coll Business, Cullowhee, NC 28723 USA; [Zhang, Wei] Shandong Yingcai Univ, Sch Business, Jinan, Peoples R China		Chen, HY (corresponding author), Western Carolina Univ, Coll Business, Cullowhee, NC 28723 USA.	shl99619@163.com; hchen@email.wcu.edu; yuanqigang107@foxmail.com						93	0	0	4	4	EMERALD GROUP PUBLISHING LTD	BINGLEY	HOWARD HOUSE, WAGON LANE, BINGLEY BD16 1WA, W YORKSHIRE, ENGLAND	1750-614X	1750-6158		CHIN MANAG STUD	Chin. Manag. Stud.
J	Cassimon, D; Fadare, O; Mavrotas, G				Cassimon, Danny; Fadare, Olusegun; Mavrotas, George			Development Finance, Governance Quality and their Impact on Food and Nutrition Security in Sub-Saharan Africa	REVIEW OF DEVELOPMENT FINANCE			English	Article						Capital flows; governance quality; food security; nutrition security; SSA	FOREIGN-AID; PANEL; GOVERNMENT; GROWTH; ISSUES	The levels of food insecurity and malnutrition in Sub-Saharan Africa (SSA) have seen an unprecedented rise in recent years and have also resulted in increased foreign capital flows in the region in the form of support for development projects, foreign direct investment and humanitarian relief. At the same time, there exists a complex interaction between institutions, capital flows, and food and n…	[Cassimon, Danny; Mavrotas, George] Univ Antwerp, Inst Dev Policy, Antwerp, Belgium; [Fadare, Olusegun] Univ Reading, Sch Agr Policy & Dev, Reading, Berks, England		Mavrotas, G (corresponding author), Univ Antwerp, Inst Dev Policy, Antwerp, Belgium.	George.Mavrotas@uantwerpen.be	Cassimon, Danny/D-8609-2016	Cassimon, Danny/0000-0002-0460-3488				44	0	0	2	2	AFRICAGROWTH INST	BELLVILLE	The Cliffs, Unit 13, Tygerfalls, Niagara Way, BELLVILLE, Cape Town, SOUTH AFRICA	1879-9337			REV DEV FINANC	Rev. Dev. Financ.	DEC	2021	11	2
J	Chewaka, DB; Zhang, CZ				Chewaka, Damto Basha; Zhang, Changzheng			Multinational Firm Growth and Sustainability Responses to Dynamics of Business Regulations in Host Market	SUSTAINABILITY			English	Article						ease of doing business; multinational firms' growth; official procedures; business regulations; official time; enterprise registrations; market size	FOREIGN DIRECT-INVESTMENT; REAL OPTIONS; INTERNATIONAL PRODUCTION; INSTITUTIONAL QUALITY; ENTRY MODE; FDI; EASE; LOCATION; AFRICA; DETERMINANTS	Dynamics in business regulations measured by ease of doing business is a new approach that indicates countries' business climate reforms toward suitability for investment growth. The present study took three variables from the ease of doing business data and evaluated them toward predictive power of FDI flow to 19 Sub-Saharan African countries by using fixed-effect model. Based on the analysis, t…	[Chewaka, Damto Basha; Zhang, Changzheng] Hohai Univ, Sch Business, Nanjing 211100, Peoples R China; [Chewaka, Damto Basha] Bule Hora Univ, Coll Business & Econ, Bule Hora 144, Ethiopia		Chewaka, DB (corresponding author), Hohai Univ, Sch Business, Nanjing 211100, Peoples R China.; Chewaka, DB (corresponding author), Bule Hora Univ, Coll Business & Econ, Bule Hora 144, Ethiopia.	d20191306@hhu.edu.cn; zcz@hhu.edu.cn	Basha, Damto/AAC-8248-2022	Basha, Damto/0000-0002-8540-0489				67	0	0	0	0	MDPI	BASEL	ST ALBAN-ANLAGE 66, CH-4052 BASEL, SWITZERLAND		2071-1050		SUSTAINABILITY-BASEL	Sustainability	DEC	2021	13	24
J	Ronnback, K; Broberg, O				Ronnback, Klas; Broberg, Oskar			The Crumble in the Jungle: The London Financial Press and the Boom-and-Bust Cycles of the Ashanti Goldfields Corporation, 1895-1914	ENTERPRISE & SOCIETY			English	Article						Africa; media; emerging markets; bubbles	FOREIGN DIRECT-INVESTMENT; OVERSEAS INVESTMENT; COMPANY; CITY; TECHNOLOGY; MANAGEMENT; TELEGRAPH; ENGINEERS; BUSINESS; AFRICA	In this article, we study the role that media plays during a speculative bubble on an emerging market, and in particular the London financial press's relation to the West African mining bubble of the early twentieth century. The focus is on the leading company in this sector at the time, Ashanti Goldfields Corporation. The London financial press lacked access to independent, reliable information …	[Ronnback, Klas; Broberg, Oskar] Univ Gothenburg, Dept Econ & Soc, Econ Hist, Box 625, S-40530 Gothenburg, Sweden		Ronnback, K (corresponding author), Univ Gothenburg, Dept Econ & Soc, Econ Hist, Box 625, S-40530 Gothenburg, Sweden.	klas.ronnback@econhist.gu.Se; oskar.broberg@econhist.gu.se						45	0	0	0	0	CAMBRIDGE UNIV PRESS	CAMBRIDGE	EDINBURGH BLDG, SHAFTESBURY RD, CB2 8RU CAMBRIDGE, ENGLAND	1467-2227	1467-2235		ENTERP SOC	Enterp. Soc	DEC	2021	22	4
J	Asamoah, ME; Alagidede, IP; Adu, F				Asamoah, Michael Effah; Alagidede, Imhotep Paul; Adu, Frank			Financial development, portfolio investments and the real economy in Africa	ECONOMIC SYSTEMS			English	Article						Portfolio investments; Real economy; Financial development; Instrumental variable; Marginal effects; Africa	FOREIGN DIRECT-INVESTMENT; PRIVATE CAPITAL FLOWS; INSTITUTIONAL QUALITY; GROWTH; COUNTRIES; OPENNESS; LAW; ICT	According to the conservative view, capital flows enhance economic growth. Focussing on Africa's real economy, this study investigates the linkage between portfolio investments and real sector growth, and whether financial sector development strengthens this association. The study covers 30 countries over the period 1990-2017. We adopt the Lewbel instrumental variable general method of moments (I…	[Asamoah, Michael Effah] Cent Univ, Dept Banking & Finance, Accra, Ghana; [Asamoah, Michael Effah; Alagidede, Imhotep Paul; Adu, Frank] Univ Witwatersrand, Wits Business Sch, Johannesburg, South Africa		Asamoah, ME (corresponding author), Cent Univ, Dept Banking & Finance, Accra, Ghana.	iameffah@gmail.com; Paul.Alagidede@wits.ac.za; frankadu64@gmail.com			Bradlow Foundation through the Wits Business School	The corresponding author is grateful to the Bradlow Foundation for their support through the Wits Business School. The authtors are grateful to Professor Ali Kutan, the co-editor, and anonymous reviewers for their helpful comments. All remaining errors are the responsibility of the authors.		55	1	1	2	2	ELSEVIER	AMSTERDAM	RADARWEG 29, 1043 NX AMSTERDAM, NETHERLANDS	0939-3625	1878-5433		ECON SYST	Econ. Syst.	DEC	2021	45	4
J	Ofori, IK; Asongu, SA				Ofori, Isaac K.; Asongu, Simplice A.			ICT Diffusion, Foreign Direct Investment and Inclusive Growth in Sub-Saharan Africa	TELEMATICS AND INFORMATICS			English	Article						FDI; ICT access; ICT diffusion; ICT skills; ICT usage; Inclusive growth; Sub-Saharan Africa	ECONOMIC-GROWTH; FINANCIAL ACCESS; INCOME INEQUALITY; TRADE OPENNESS; SECTOR; GLOBALIZATION; EDUCATION; QUALITY; SYNERGY; FDI	This study examines the joint effects of ICT diffusion (composed of access, usage and skills), and foreign direct investment (FDI) on inclusive growth in sub-Saharan Africa (SSA). The study draws on data from the World Bank's World Development Indicators, and the Global Consumption and Income Project for the period 1980-2019 for the analysis. The study provides evidence robust to several specific…	[Ofori, Isaac K.] Univ Insubria, Dept Econ, Via Monte Generoso 71, I-21100 Varese, Italy; [Asongu, Simplice A.] Univ Johannesburg, Sch Econ, Johannesburg, South Africa		Ofori, IK (corresponding author), Univ Insubria, Dept Econ, Via Monte Generoso 71, I-21100 Varese, Italy.	ikofori@uninsubria.it; asongus@afridev.org	OFORI, ISAAC KWESI/J-9653-2019	OFORI, ISAAC KWESI/0000-0002-0591-1271				94	5	5	5	5	ELSEVIER	AMSTERDAM	RADARWEG 29, 1043 NX AMSTERDAM, NETHERLANDS	0736-5853			TELEMAT INFORM	Telemat. Inform.	DEC	2021	65
J	Usman, M; Makhdum, MSA				Usman, Muhammad; Makhdum, Muhammad Sohail Amjad			What abates ecological footprint in BRICS-T region? Exploring the influence of renewable energy, non-renewable energy, agriculture, forest area and financial development	RENEWABLE ENERGY			English	Article						Ecological footprint; Agriculture value-added; Renewable and non-renewable energy; Financial development; BRICS-T countries	FOREIGN DIRECT-INVESTMENT; CARBON-DIOXIDE EMISSIONS; ENVIRONMENTAL DEGRADATION EVIDENCE; LAGRANGE MULTIPLIER TEST; UNIT-ROOT TESTS; CO2 EMISSIONS; ECONOMIC-GROWTH; PANEL-DATA; ELECTRICITY CONSUMPTION; HETEROGENEOUS PANELS	This study investigates the dynamic nexus between ecological footprint, agriculture value-added, forest area, non-renewable and renewable energy utilization, and financial development in BRICS-T (Brazil, Russia, India, China, South Africa, and Turkey) countries from 1990 to 2018. After confirming the presence of cross-sectional dependency, this study applies second-generation panel unit root, coi…	[Usman, Muhammad; Makhdum, Muhammad Sohail Amjad] Govt Coll Univ, Dept Econ, Faisalabad 38000, Pakistan		Usman, M (corresponding author), Govt Coll Univ, Dept Econ, Faisalabad 38000, Pakistan.	usman399jb@gmail.com; sohailmakhdum@hotmail.com	USMAN, MUHAMMAD/AAW-3919-2020	USMAN, MUHAMMAD/0000-0002-6131-2118; Amjad Makhdum, Muhammad Sohail/0000-0002-1139-5568				97	19	19	16	16	PERGAMON-ELSEVIER SCIENCE LTD	OXFORD	THE BOULEVARD, LANGFORD LANE, KIDLINGTON, OXFORD OX5 1GB, ENGLAND	0960-1481	1879-0682		RENEW ENERG	Renew. Energy	DEC	2021	179
J	Hussain, MN; Li, ZY; Sattar, A				Hussain, Muhammad Noshab; Li, Zaiyang; Sattar, Abdul			Effects of urbanization and nonrenewable energy on carbon emission in Africa	ENVIRONMENTAL SCIENCE AND POLLUTION RESEARCH			English	Article; Early Access						Urbanization; CO2 emission; Nonrenewable energy; Economic growth; Panel data; African Union	ENVIRONMENTAL KUZNETS CURVE; FOREIGN DIRECT-INVESTMENT; ECONOMIC-GROWTH EVIDENCE; LONG-RUN RELATIONSHIP; RENEWABLE ENERGY; CO2 EMISSIONS; PANEL COINTEGRATION; DIOXIDE EMISSIONS; EMPIRICAL-EVIDENCE; FRESH EVIDENCE	This study investigates the impact of urbanization and nonrenewable energy consumption on carbon emissions. The context of the analysis is 54 African Union countries from 1996 to 2019. For estimation, we use panel quantile regression (PQR) and fully modified ordinary least squares (FMOLS). Our regression results demonstrate that there is a positive correlation between urbanization and CO2 emissio…	[Hussain, Muhammad Noshab; Li, Zaiyang; Sattar, Abdul] Xi An Jiao Tong Univ, Sch Econ & Finance, Xian, Peoples R China		Hussain, MN (corresponding author), Xi An Jiao Tong Univ, Sch Econ & Finance, Xian, Peoples R China.	noshab_shah@hotmail.com; lzysh@xjtu.edu.cn; abdulsattar500@yahoo.com		Hussain, Muhammad Noshab/0000-0003-2631-9047				122	1	1	5	5	SPRINGER HEIDELBERG	HEIDELBERG	TIERGARTENSTRASSE 17, D-69121 HEIDELBERG, GERMANY	0944-1344	1614-7499		ENVIRON SCI POLLUT R	Environ. Sci. Pollut. Res.
J	Ben Mim, S; Hedi, A; Ben Ali, MS				Ben Mim, Sami; Hedi, Abir; Ben Ali, Mohamed Sami			Industrialization, FDI and absorptive capacities: evidence from African Countries	ECONOMIC CHANGE AND RESTRUCTURING			English	Article; Early Access						FDI; Industrialization; Absorptive capacities; African countries	FOREIGN DIRECT-INVESTMENT; ECONOMIC-GROWTH; DOMESTIC FIRMS; PANEL-DATA; FINANCIAL DEVELOPMENT; INTERNATIONAL-TRADE; PRODUCTIVITY; LINKAGES; LEVEL; SPILLOVERS	This paper assesses the effect of foreign direct investment (FDI) on the industrialization of African economies. In particular, we address the nonlinearity issue and investigate the role of the recipient countries' absorptive capacities as a catalyst of foreign investments' spillover effects. The empirical framework considers a panel of 46 countries over the 1998-2019 period. The SGMM estimates h…	[Ben Mim, Sami] Univ Sousse, LaREMFiQ, IHEC, PB 40, Sousse, Tunisia; [Hedi, Abir] Univ Sousse, IHEC, PB 40, Sousse 4054, Tunisia; [Ben Ali, Mohamed Sami] Qatar Univ, Coll Business & Econ, Doha 2713, Qatar		Ben Ali, MS (corresponding author), Qatar Univ, Coll Business & Econ, Doha 2713, Qatar.	sbenmim@yahoo.fr; abir.hedi@yahoo.com; msbenali@qu.edu.qa						88	0	0	3	3	SPRINGER	NEW YORK	ONE NEW YORK PLAZA, SUITE 4600, NEW YORK, NY, UNITED STATES	1573-9414	1574-0277		ECON CHANG RESTRUCT	Econ. Chang. Restruct.
J	Cao, HM; Khan, MK; Rehman, A; Dagar, V; Oryani, B; Tanveer, A				Cao, Huimin; Khan, Muhammad Kamran; Rehman, Abdul; Dagar, Vishal; Oryani, Bahareh; Tanveer, Arifa			Impact of globalization, institutional quality, economic growth, electricity and renewable energy consumption on Carbon Dioxide Emission in OECD countries	ENVIRONMENTAL SCIENCE AND POLLUTION RESEARCH			English	Article; Early Access						Financial development; Stock market; Economic growth; Institutional quality; Globalization	ENVIRONMENTAL KUZNETS CURVE; BANKING SECTOR DEVELOPMENT; FOREIGN DIRECT-INVESTMENT; SUB-SAHARAN AFRICA; CO2 EMISSIONS; FINANCIAL DEVELOPMENT; NUCLEAR-ENERGY; MIDDLE-EAST; PANEL; TESTS	This research for the first time examines the influence of the financial development, stock market, globalization, institutional quality, economic growth, electricity, and renewable energy consumption on carbon dioxide emission from 1985 to 2018 in thirty-six (OECD) countries. Cointegrations exist in the used variables based on the examined findings of the Kao, Westerlund, and Pedroni cointegrati…	[Cao, Huimin] China Univ Min & Technol, Sch Publ Policy & Management, Xuzhou 221116, Jiangsu, Peoples R China; [Khan, Muhammad Kamran] Bahria Univ, Bahria Business Sch, Management Studies Dept, Islamabad, Pakistan; [Rehman, Abdul] Henan Agr Univ, Coll Econ & Management, Zhengzhou 450002, Peoples R China; [Dagar, Vishal] Amity Univ, Amity Sch Econ, Noida, Uttar Pradesh, India; [Oryani, Bahareh] Se…		Khan, MK (corresponding author), Bahria Univ, Bahria Business Sch, Management Studies Dept, Islamabad, Pakistan.	sealiang2008@126.com; kamrankhanaup@gmail.com; abdrehman@henau.edu.cn; dagarvishal99@gmail.com; bahare.oryani@snu.ac.kr; arifa_tanveerbjut@yahoo.com	Rehman, Abdul/AAG-3676-2021; Tanveer, Arifa/AAX-9515-2021; Dagar, Vishal/U-8877-2018	Rehman, Abdul/0000-0001-7809-5124; Tanveer, Arifa/0000-0002-0139-2259; Dagar, Vishal/0000-0001-5032-1783; Oryani, Bahareh/0000-0002-5356-4171	National Social Science Foundation of China [18BGL276]	This research is financially supported by The National Social Science Foundation of China The counter measure research on the improvement of the governance performance about the urban public safety under the overall national security concept under project no. (18BGL276).		86	1	1	5	5	SPRINGER HEIDELBERG	HEIDELBERG	TIERGARTENSTRASSE 17, D-69121 HEIDELBERG, GERMANY	0944-1344	1614-7499		ENVIRON SCI POLLUT R	Environ. Sci. Pollut. Res.
J	Wang, ML; Ntim, VS; Yang, JM; Zheng, QJ; Geng, LM				Wang, Mei Ling; Ntim, Vincent Sarkodie; Yang, Jiameng; Zheng, Qiongjie; Geng, Limin			Effect of institutional quality and foreign direct investment on economic growth and environmental quality: evidence from African countries	ECONOMIC RESEARCH-EKONOMSKA ISTRAZIVANJA			English	Article; Early Access						African countries; economic growth; environmental quality; foreign direct investment; institutional quality; sustainable development	POLLUTION HAVEN HYPOTHESIS; SUB-SAHARAN AFRICA; CO2 EMISSIONS; CARBON EMISSIONS; FDI; INCOME; TRADE; COINTEGRATION; URBANIZATION; DEGRADATION	This study applies the method of the fully modified ordinary least squares (FMOLS) method and the vector error correction model (VECM) to explore whether institutional quality (IQ) and foreign direct investment (FDI) promoted economic growth (EG) and environmental quality (EQ) in oil-producing and non-oil-producing African countries from 1999 to 2017. The FMOLS findings demonstrate that IQ signif…	[Wang, Mei Ling; Yang, Jiameng; Geng, Limin] Nanjing Forestry Univ, Coll Econ & Management, Nanjing, Jiangsu, Peoples R China; [Ntim, Vincent Sarkodie] Jiangxi Univ Finance & Econ, Sch Int Trade & Econ, Nanchang, Jiangxi, Peoples R China; [Zheng, Qiongjie] Nanjing Acad Social Sci, Nanjing, Jiangsu, Peoples R China		Wang, ML (corresponding author), Nanjing Forestry Univ, Coll Econ & Management, Nanjing, Jiangsu, Peoples R China.	mlwang688@hotmail.com			Major Program of China National Social Science Foundation [20ZD092]; China Postdoctoral Science FoundationChina Postdoctoral Science Foundation [2021M691517]; General Project of Philosophy and Social Science Research in Universities of Jiangsu Province [2020SJA1027]; Jiangsu Social Science Fund [19EYB07]	This work was supported by Major Program of China National Social Science Foundation, Grant/Award Number: 20 & ZD092; China Postdoctoral Science Foundation, Grant/Award Number: 2021M691517; General Project of Philosophy and Social Science Research in Universities of Jiangsu Province, Grant/Award Number: 2020SJA1027; Jiangsu Social Science Fund, Grant/Award Number: 19EYB07.		78	0	0	6	6	ROUTLEDGE JOURNALS, TAYLOR & FRANCIS LTD	ABINGDON	2-4 PARK SQUARE, MILTON PARK, ABINGDON OX14 4RN, OXON, ENGLAND	1331-677X	1848-9664		ECON RES-EKON ISTRAZ	Ekon. Istraz.
J	Karavardanyan, S				Karavardanyan, Sargis			Short-Term Harm, Long-Term Prosperity? Democracy, Corruption and Foreign Direct Investments in Sino-African Economic Relations	COMPARATIVE ECONOMIC STUDIES			English	Article; Early Access						Democracy; FDI; Corruption; China-Africa; Gravity model; GMM	INSTITUTIONAL QUALITY; DEVELOPING-COUNTRIES; DEVELOPMENT FINANCE; EMPIRICAL-EVIDENCE; FDI INFLOWS; PANEL-DATA; GOVERNANCE; IMPACT; CHINA; GRAVITY	This study examines the effect of FDI openness to China and the rest of the world (ROW) on democracy levels of African countries in the short and long terms. We propose and test the hypothesis that the nexus between FDI openness and democracy is moderated by the grabbing and helping hands of regime corruption of African countries. We argue that in the short run, FDI openness will negatively impac…	[Karavardanyan, Sargis] Univ Calif Irvine, Inst Math Behav Sci, Dept Publ Choice Polit Sci, Irvine, CA 92697 USA		Karavardanyan, S (corresponding author), Univ Calif Irvine, Inst Math Behav Sci, Dept Publ Choice Polit Sci, Irvine, CA 92697 USA.	skaravar@uci.edu		Karavardanyan, Sargis/0000-0003-3039-4859	Institute for Humane Studies at George Mason University; Jack W. Peltason Center for the Study of Democracy at the University of California-Irvine; Center for Global Peace and Conflict Studies at the University of California-Irvine	The author would like to thank two anonymous referees for their valuable comments which improved the paper significantly. The author would like to extend gratitude to Samantha Vortherms, Dan Bogart and Bernie Grofman for their constructive and very detailed comments on earlier drafts of this project. The author would also like to show appreciation to Sanjana Goswami, Stergios Skaperdas, Andrew Be…		106	0	0	2	2	PALGRAVE MACMILLAN LTD	BASINGSTOKE	BRUNEL RD BLDG, HOUNDMILLS, BASINGSTOKE RG21 6XS, HANTS, ENGLAND	0888-7233	1478-3320		COMP ECON STUD	Comp. Econ. Stud.
J	Thio, E; Tan, MX; Li, L; Salman, M; Long, XL; Sun, HP; Zhu, BZ				Thio, Ellen; Tan, MeiXuen; Li, Liang; Salman, Muhammad; Long, Xingle; Sun, Huaping; Zhu, Bangzhu			The estimation of influencing factors for carbon emissions based on EKC hypothesis and STIRPAT model: Evidence from top 10 countries	ENVIRONMENT DEVELOPMENT AND SUSTAINABILITY			English	Article; Early Access						Environmental Kuznets curve; STIRPAT model; Environmental pollution	ENVIRONMENTAL KUZNETS CURVE; RENEWABLE ENERGY-CONSUMPTION; FOREIGN DIRECT-INVESTMENT; CO2 EMISSIONS; ECONOMIC-GROWTH; FINANCIAL DEVELOPMENT; TECHNOLOGICAL-INNOVATION; INTERNATIONAL-TRADE; DIOXIDE EMISSIONS; IMPACT	Global climate change due to greenhouse gas emissions has observable impacts on environment. Among the GHG emissions, carbon dioxide is the primary source of global climate change. In order to provide appropriate measures to control carbon emissions, it appears that there is an urgent need to address how such factors such as economic growth, exports, imports, and technology innovation affect carb…	[Thio, Ellen; Tan, MeiXuen; Li, Liang; Zhu, Bangzhu] Nanjing Univ Informat Sci & Technol, Sch Business, Nanjing 210044, Peoples R China; [Li, Liang] Nanjing Univ Informat Sci & Technol, Res Inst Environm & Hlth, Nanjing 210044, Peoples R China; [Salman, Muhammad] Nanjing Univ Aeronaut & Astronaut, Coll Econ & Management, Nanjing 211106, Peoples R China; [Long, Xingle] Jiangsu Univ, Sch Management…		Li, L (corresponding author), Nanjing Univ Informat Sci & Technol, Sch Business, Nanjing 210044, Peoples R China.; Li, L (corresponding author), Nanjing Univ Informat Sci & Technol, Res Inst Environm & Hlth, Nanjing 210044, Peoples R China.	thio_ellen@yahoo.com; mathevas93@hotmail.com; llcwllcw@hotmail.com; dawarsalman@gmail.com; longxingle@163.com; shp797@163.com; wpzbz@126.com		Lee, Brian/0000-0003-4363-9034	pilot program for major science, technology and innovation projects toward 2030 of China Energy Investment Corporation-Clean [GJNY2030XDXM-19-20.1]; pilot program for efficient utilization of coal: Research on medium and long-term carbon emission reduction paths and energy structure optimization strategies of China [GJNY2030XDXM-19-20.1]; key program of National Social Science Fund of China [21AZ…	This work is supported by the pilot programs for major science, technology and innovation projects toward 2030 of China Energy Investment Corporation-Clean and efficient utilization of coal: Research on medium and long-term carbon emission reduction paths and energy structure optimization strategies of China (Grant No. GJNY2030XDXM-19-20.1), the key program of National Social Science Fund of Chin…		126	0	0	12	12	SPRINGER	DORDRECHT	VAN GODEWIJCKSTRAAT 30, 3311 GZ DORDRECHT, NETHERLANDS	1387-585X	1573-2975		ENVIRON DEV SUSTAIN	Environ. Dev. Sustain.
J	Yang, RL; Bathelt, H				Yang, Ruilin; Bathelt, Harald			China's outward investment activity: Ambiguous findings in the literature and empirical trends in greenfield investments	GROWTH AND CHANGE			English	Article; Early Access							FOREIGN DIRECT-INVESTMENT; VALUE CHAINS; MULTINATIONAL-CORPORATIONS; INNOVATION PERFORMANCE; STRATEGIC ASSETS; LOCATION CHOICES; KNOWLEDGE; FDI; FIRMS; INTERNATIONALIZATION	With the rapid increase of China's outward foreign direct investments (OFDIs) since the early-2000s, a growing body of literature has developed that investigates investment processes and their underlying motivations and tendencies. Three important findings emerge from this literature. First, it has been noted that the generation of market and resource access have been key drivers of investment ac…	[Yang, Ruilin; Bathelt, Harald] Univ Toronto, Dept Geog & Planning, Sidney Smith Hall,100 St George St, Toronto, ON M5S 3G3, Canada		Bathelt, H (corresponding author), Univ Toronto, Dept Geog & Planning, Sidney Smith Hall,100 St George St, Toronto, ON M5S 3G3, Canada.	harald.bathelt@utoronto.ca		Bathelt, Harald/0000-0002-0938-1765	Canada Research Chair in Innovation and Governance at the University of Toronto	Canada Research Chair in Innovation and Governance at the University of Toronto		114	0	0	15	15	WILEY	HOBOKEN	111 RIVER ST, HOBOKEN 07030-5774, NJ USA	0017-4815	1468-2257		GROWTH CHANGE	Growth Change
J	Fu, XL; Buckley, PJ; Sanchez-Ancochea, D; Hassan, I				Fu, Xiaolan; Buckley, Peter J.; Sanchez-Ancochea, Diego; Hassan, Ines			The world has a unique opportunity: Accelerating technology transfer and vaccine production through partnerships	JOURNAL OF INTERNATIONAL BUSINESS POLICY			English	Article; Early Access						COVID-19; technology transfer; partnerships; alliances; joint ventures	RESEARCH-AND-DEVELOPMENT; FOREIGN DIRECT-INVESTMENT; MULTINATIONAL-ENTERPRISES; INDIGENOUS INNOVATION; DOMESTIC FIRMS; JOINT VENTURES; HIGH-TECH; CHINA; SPILLOVERS; KNOWLEDGE	The global roll-out of vaccines is crucial to defeating the pandemic, but the lack of technical know-how and manufacturing infrastructure for production are constraining the speedy provision of vaccines globally. This will remain true even if the intellectual property rights of COVID-19 vaccines are waived temporarily. To accelerate technology transfer and global vaccine production, this article …	[Fu, Xiaolan] Univ Oxford, Technol & Management Ctr Dev, Dept Int Dev, Oxford OX1 3TB, England; [Buckley, Peter J.] Univ Leeds, Leeds Univ Business Sch, Leeds LS2 9JT, W Yorkshire, England; [Sanchez-Ancochea, Diego] Univ Oxford, Dept Int Dev, Oxford OX1 3TB, England; [Hassan, Ines] Int Sci Council, Paris, France		Fu, XL (corresponding author), Univ Oxford, Technol & Management Ctr Dev, Dept Int Dev, Oxford OX1 3TB, England.	xiaolan.fu@qeh.ox.ac.uk						72	0	0	4	4	SPRINGERNATURE	LONDON	CAMPUS, 4 CRINAN ST, LONDON, N1 9XW, ENGLAND	2522-0691	2522-0705		J INT BUS POLICY	J. Int. Bus. Policy
J	Cudjoe, DA; He, YM; Hu, HH				Cudjoe, Derrick Anquanah; He Yumei; Hu, Hanhui			The impact of China's trade, aid and FDI on African economies	INTERNATIONAL JOURNAL OF EMERGING MARKETS			English	Article; Early Access						Economic growth; Chinese FDI; China's aid; China's trade; Manufacturing sector; Africa	SUB-SAHARAN AFRICA; FOREIGN DIRECT-INVESTMENT; DEVELOPING-COUNTRIES; GROWTH; OPENNESS	Purpose This study examines the impact of China's trade, aid and foreign direct investment (FDI) on the economic growth of Africa. Design/methodology/approach Our study covered 41 countries in Africa, cutting across the western, eastern, central, southern and northern sub-regions. The study adopted the dynamic system generalized method of moments (SGMM), feasible generalized least squares (FGLS) …	[Cudjoe, Derrick Anquanah; He Yumei; Hu, Hanhui] Southeast Univ, Sch Econ & Management, Jiulonghu Campus, Nanjing, Peoples R China		He, YM (corresponding author), Southeast Univ, Sch Econ & Management, Jiulonghu Campus, Nanjing, Peoples R China.	101011073@seu.edu.cn	Cudjoe, Derrick/AAA-5481-2022	Cudjoe, Derrick Anquanah/0000-0003-0027-1364	National Natural Science Foundation of ChinaNational Natural Science Foundation of China (NSFC) [71873030]	The authors gratefully acknowledge the financial support from the National Natural Science Foundation of China (No. 71873030). The Research of Mechanism, Path and Policy for One Belt, One Road Innovation to Attract Industrial Transfer, Transformation and High Quality Development in China.		65	0	0	11	11	EMERALD GROUP PUBLISHING LTD	BINGLEY	HOWARD HOUSE, WAGON LANE, BINGLEY BD16 1WA, W YORKSHIRE, ENGLAND	1746-8809	1746-8817		INT J EMERG MARK	Int. J. Emerg. Mark.
J	Park, YJ; Xiaoyang, T				Park, Yoon Jung; Xiaoyang, Tang			Chinese FDI and impacts on technology transfer, linkages, and learning in Africa: evidence from tie held	JOURNAL OF CHINESE ECONOMIC AND BUSINESS STUDIES			English	Article						China; Africa; FDI; technology transfer; training; knowledge learning	FOREIGN DIRECT-INVESTMENT; SPILLOVERS; MULTINATIONALS; FIRMS	Based on a brief review of the existing literature on knowledge transfer between Chinese and Africans, this introductory essay sheds light on the purpose, methodologies, and main findings of this special issue. Aiming to investigate the impacts of Chinese FDI projects on technology learning in Africa, a team of SAIS-CARI researchers conducted field research in six African countries. To our knowle…	[Park, Yoon Jung] Johns Hopkins Univ, Sch Adv Int Studies, China Africa Res Initiat, Washington, DC USA; [Park, Yoon Jung] Georgetown Univ, John Walsh Sch Foreign Studies, African Studies Program, Silver Spring, MD USA; [Xiaoyang, Tang] Tsinghua Univ, Dept Int Relat, Beijing 100084, Peoples R China		Xiaoyang, T (corresponding author), Tsinghua Univ, Dept Int Relat, Beijing 100084, Peoples R China.	tangxyang@mail.tsinghua.edu.cn			Economic and Social Research CouncilUK Research & Innovation (UKRI)Economic & Social Research Council (ESRC) [ES/M004074/1]	This work was supported by the Economic and Social Research Council [ES/M004074/1].		39	1	1	4	4	ROUTLEDGE JOURNALS, TAYLOR & FRANCIS LTD	ABINGDON	2-4 PARK SQUARE, MILTON PARK, ABINGDON OX14 4RN, OXON, ENGLAND	1476-5284	1476-5292		J CHIN ECON BUS STUD	J. Chin. Econ. Bus. Stud.	OCT 2	2021	19	4
J	Anakpo, G; Kollamparambil, U				Anakpo, Godfred; Kollamparambil, Umakrishnan			Effect of automation on unemployment: The case of Southern Africa	DEVELOPMENT SOUTHERN AFRICA			English	Article; Early Access						Automation; artificial intelligence; technological innovation; unemployment; panel Vector Autoregression; pVAR; industrial revolution; Southern Africa	ECONOMIC-GROWTH; JOBS	The increasing level of automation in the fourth industrial revolution has received a global interest in research and political landscape in recent years. While some research advances have been made in the developed world with regard to its implications for unemployment, next to no study has so far sought to establish if there is any statistical relationship between automation and unemployment in…	[Anakpo, Godfred; Kollamparambil, Umakrishnan] Univ Witwatersrand, Sch Econ & Finance, ZA-2050 Johannesburg, South Africa		Anakpo, G (corresponding author), Univ Witwatersrand, Sch Econ & Finance, ZA-2050 Johannesburg, South Africa.	godfredanakpo@gmail.com			Centre of Excellence in Human Development, DSI-NRF, WITS [OPP2019-4IRHD-2]	This work was supported by Centre of Excellence in Human Development, DSI-NRF, WITS [grant number OPP2019-4IRHD-2].		43	0	0	6	6	ROUTLEDGE JOURNALS, TAYLOR & FRANCIS LTD	ABINGDON	2-4 PARK SQUARE, MILTON PARK, ABINGDON OX14 4RN, OXON, ENGLAND	0376-835X	1470-3637		DEV SO AFR	Dev. South. Afr.
J	Acheampong, AO; Appiah-Otoo, I; Dzator, J; Agyemang, KK				Acheampong, Alex O.; Appiah-Otoo, Isaac; Dzator, Janet; Agyemang, Kwabena Koforobour			Remittances, financial development and poverty reduction in Sub-Saharan Africa: Implications for post-COVID-19 macroeconomic policies	JOURNAL OF POLICY MODELING			English	Article						Financial development; Remittances; Poverty; Sub-Saharan Africa	FOREIGN DIRECT-INVESTMENT; PANEL-DATA ANALYSIS; EMPIRICAL-EVIDENCE; INTERNATIONAL REMITTANCES; DEVELOPING-COUNTRIES; INEQUALITY; GROWTH; IMPACT; HOUSEHOLD; CAUSALITY	To design and implement effective post-COVID-19 macroeconomics policies to tackle poverty in subSaharan Africa (SSA), policymakers need to understand the factors shaping poverty in the region. This paper investigates the effect of international remittances and financial development on poverty alleviation in 44 sub-Saharan African SSA countries from 2010 to 2019. The instrumental variable generali…	[Acheampong, Alex O.; Dzator, Janet] Univ Newcastle, Newcastle Business Sch, Callaghan, NSW, Australia; [Acheampong, Alex O.; Dzator, Janet] Univ Newcastle, Ctr African Res Engagement & Partnerships Care P, Callaghan, NSW, Australia; [Appiah-Otoo, Isaac] Univ Elect Sci & Technol China, Ctr West African Studies, Sch Management & Econ, Chengdu, Peoples R China; [Dzator, Janet] Australia Africa Univ…		Acheampong, AO (corresponding author), Univ Newcastle, Newcastle Business Sch, Callaghan, NSW, Australia.; Acheampong, AO (corresponding author), Univ Newcastle, Ctr African Res Engagement & Partnerships Care P, Callaghan, NSW, Australia.	alex.acheampong@newcastle.edu.au		Dzator, Janet/0000-0002-9866-6323; Acheampong, Alex Opoku/0000-0002-5462-5466				89	0	0	4	4	ELSEVIER SCIENCE INC	NEW YORK	STE 800, 230 PARK AVE, NEW YORK, NY 10169 USA	0161-8938	1873-8060		J POLICY MODEL	J. Policy Model.	NOV-DEC	2021	43	6
J	Wang, XL; Yu, DL; Yuan, CH				Wang, Xiaoliang; Yu, Danlin; Yuan, Chunhua			Complementary Development between China and Sub-Sahara Africa: Examining China's Mining Investment Strategies in Africa	SUSTAINABILITY			English	Article						complementary development; mining investment; investment decision support; AHP; VIKOR; China	REGIONAL-DEVELOPMENT; PRODUCTION NETWORKS; PUBLIC SAFETY; LOCATION; GLOBALIZATION; INDUSTRIALIZATION; INEQUALITY; DECISION; INDUSTRY; SPACE	China's recent national and international regional development strategies emphasize both the deepening of the domestic market and the exploration of new markets and resource suppliers to support China's industrialization. The cooperation with, and investment in, Africa has become an integrated part of China's international regional development strategy. Investment in Africa is often the result of…	[Wang, Xiaoliang] China Univ Min & Technol Beijing, Sch Management, Beijing 100083, Peoples R China; [Yu, Danlin] Renmin Univ China, Sch Sociol & Populat Studies, Beijing 100872, Peoples R China; [Yu, Danlin] Montclair State Univ, Dept Earth & Environm Studies, Montclair, NJ 07043 USA; [Yuan, Chunhua] China Geol Survey, Ctr Dev & Res, Beijing 100037, Peoples R China		Yu, DL (corresponding author), Renmin Univ China, Sch Sociol & Populat Studies, Beijing 100872, Peoples R China.; Yu, DL (corresponding author), Montclair State Univ, Dept Earth & Environm Studies, Montclair, NJ 07043 USA.	bqt1700502017@student.cumtb.edu.cn; yud@mail.montclair.edu; ychunhua@mail.cgs.gov.cn	Yu, Danlin/C-5647-2012	Yu, Danlin/0000-0002-4470-7011				61	0	0	3	3	MDPI	BASEL	ST ALBAN-ANLAGE 66, CH-4052 BASEL, SWITZERLAND		2071-1050		SUSTAINABILITY-BASEL	Sustainability	NOV	2021	13	21
J	Bezuidenhout, H; Mhonyera, G; Van Rensburg, J; Sheng, HH; Carrera, JM; Cui, XJ				Bezuidenhout, Henri; Mhonyera, Gabriel; Van Rensburg, Jacob; Sheng, Hsia Hua; Carrera, Jose Marcos; Cui, Xinjian			Emerging Market Global Players: The Case of Brazil, China and South Africa	SUSTAINABILITY			English	Article						Brazil; China; emerging multinational enterprises; foreign direct investment; South Africa	FOREIGN DIRECT-INVESTMENT; OUTWARD DIRECT-INVESTMENT; MULTINATIONALS; DETERMINANTS; ECONOMIES; FDI; INSTITUTIONS; ACQUISITIONS; LEADERSHIP; LOCATION	A remarkable proliferation in the number of non-financial emerging multinational enterprises (NFEMNEs) and their share in the aggregate outward foreign direct investment (OFDI), along with the complexity of their FDI activities, has been witnessed over the past decades. Consequently, considerable interest has been generated within and among countries regarding the implications of these relatively…	[Bezuidenhout, Henri; Mhonyera, Gabriel; Van Rensburg, Jacob] North West Univ, Sch Econ, ZA-2531 Potchefstroom, South Africa; [Sheng, Hsia Hua; Carrera, Jose Marcos] Fundacao Getulio Vargas, Dept Finance, BR-01000000 Sao Paulo, Brazil; [Cui, Xinjian] Cent Univ Finance & Econ, Business Sch, Beijing 100081, Peoples R China		Mhonyera, G (corresponding author), North West Univ, Sch Econ, ZA-2531 Potchefstroom, South Africa.	henri.bezuidenhout@nwu.ac.za; vanrensburg.jacob@gmail.com; xinjiancui@cufe.edu.cn	Mhonyera, Gabriel/AAR-2588-2021	Mhonyera, Gabriel/0000-0003-2957-000X				83	0	0	2	2	MDPI	BASEL	ST ALBAN-ANLAGE 66, CH-4052 BASEL, SWITZERLAND		2071-1050		SUSTAINABILITY-BASEL	Sustainability	NOV	2021	13	21
J	Opoku, EEO; Adams, S; Aluko, OA				Opoku, Eric Evans Osei; Adams, Samuel; Aluko, Olufemi Adewale			The foreign direct investment-environment nexus: Does emission disaggregation matter?	ENERGY REPORTS			English	Article						FDI; Environment; Consumption-based CO2 emissions; Territorial-based CO2 emissions; Africa	POLLUTION HAVEN HYPOTHESIS; GREENHOUSE-GAS EMISSIONS; ECONOMIC-GROWTH; CO2 EMISSIONS; CARBON EMISSIONS; ENERGY-CONSUMPTION; FINANCIAL DEVELOPMENT; CLIMATE-CHANGE; PANEL-DATA; DEVELOPING-COUNTRIES	This paper examines the effect of foreign direct investment (FDI) on CO2 emissions by using disaggregated emissions data; territorial-based and consumption-based emissions. FDI is measured in three ways; inflow, net inflow, and stock. Employing data over the period 1995-2014 and a number of estimators, the results indicate FDI (whether measured as inflow or net inflow) has negative impact on emis…	[Opoku, Eric Evans Osei] Univ Nottingham Ningbo China, Nottingham Univ, Business Sch China, 199 Taikang East Rd, Ningbo 315100, Peoples R China; [Adams, Samuel] Ghana Inst Management & Publ Adm, POB AH50, Achimota Accra, Ghana; [Aluko, Olufemi Adewale] Univ Ilorin, Dept Finance, PMB 1515, Ilorin, Kwara State, Nigeria		Opoku, EEO (corresponding author), Univ Nottingham Ningbo China, Nottingham Univ, Business Sch China, 199 Taikang East Rd, Ningbo 315100, Peoples R China.	eric-evans-osei.opoku@nottingham.edu.cn; sadamss2000@yahoo.com; olufemiadewale6@gmail.com		Opoku, Eric Evans Osei/0000-0002-4961-5984; Aluko, Olufemi/0000-0001-5628-766X				98	9	9	2	2	ELSEVIER	AMSTERDAM	RADARWEG 29, 1043 NX AMSTERDAM, NETHERLANDS	2352-4847			ENERGY REP	Energy Rep.	NOV	2021	7
J	Mohanty, S; Sethi, N				Mohanty, Saileja; Sethi, Narayan			The energy consumption-environmental quality nexus in BRICS countries: the role of outward foreign direct investment	ENVIRONMENTAL SCIENCE AND POLLUTION RESEARCH			English	Article						Outward FDI; Energy consumption; Environmental quality; BRICS countries; Generalised method of moments; Environmental Kuznets curve	CARBON-DIOXIDE EMISSIONS; KUZNETS CURVE HYPOTHESIS; ECONOMIC-GROWTH; CO2 EMISSIONS; PANEL-DATA; CLIMATE-CHANGE; CAUSALITY ANALYSIS; EMPIRICAL-EVIDENCE; FINANCIAL DEVELOPMENT; SOUTH-AFRICA	This paper examines the role of outward foreign direct investment on energy consumption and environmental quality in BRICS from 1990 to 2019. Most of the previous research considered foreign direct investment mainly focused on the environmental impact on the host country effect and ignored the home country effect. Therefore, the current study examines the home country effect of environmental poll…	[Mohanty, Saileja; Sethi, Narayan] Natl Inst Technol Rourkela, Dept Humanities & Social Sci, Rourkela 769008, Odisha, India		Mohanty, S (corresponding author), Natl Inst Technol Rourkela, Dept Humanities & Social Sci, Rourkela 769008, Odisha, India.	saileja.mohanty@gmail.com; nsethinarayan@gmail.com		Sethi, Narayan/0000-0003-4298-4928				149	0	0	4	4	SPRINGER HEIDELBERG	HEIDELBERG	TIERGARTENSTRASSE 17, D-69121 HEIDELBERG, GERMANY	0944-1344	1614-7499		ENVIRON SCI POLLUT R	Environ. Sci. Pollut. Res.	MAR	2022	29	13
J	Cieslik, E				Cieslik, Ewa			Trade potential of Rwanda: Policy implications from taxonomic analysis of quality of institutions	DEVELOPMENT SOUTHERN AFRICA			English	Article						Rwanda; institutional development; indicative trade potential; East Africa	FOREIGN DIRECT-INVESTMENT; GROWTH; INTEGRATION; PATTERN; MATTER; RULE	The aim of research is to examine the tendencies in the positions of Rwanda over the years in institutional development and the potential trade directed to main trade partners. We evaluated the quality of institutions in Rwanda against the background of the Eastern African countries using method of taxonomy and assessed how Rwanda uses its potential in trade and its coverage in actual exports. We…	[Cieslik, Ewa] Poznan Univ Econ & Business, Dept Int Econ, Poznan, Poland		Cieslik, E (corresponding author), Poznan Univ Econ & Business, Dept Int Econ, Poznan, Poland.	ewa.cieslik@ue.poznan.pl		Cieslik, Ewa/0000-0002-7230-8480	Chinese New Silk Road strategy: implications for production linkages between China; National Science Centre, PolandNational Science Centre, Poland [UMO-2016/23/D/HS4/02748]	The article is the result of the research project 'Chinese New Silk Road strategy: implications for production linkages between China and Central and Eastern Europe' financed by the National Science Centre, Poland (UMO-2016/23/D/HS4/02748).		70	0	0	0	0	ROUTLEDGE JOURNALS, TAYLOR & FRANCIS LTD	ABINGDON	2-4 PARK SQUARE, MILTON PARK, ABINGDON OX14 4RN, OXON, ENGLAND	0376-835X	1470-3637		DEV SO AFR	Dev. South. Afr.	MAR 4	2022	39	2
J	Udeagha, MC; Ngepah, N				Udeagha, Maxwell Chukwudi; Ngepah, Nicholas			Does trade openness mitigate the environmental degradation in South Africa?	ENVIRONMENTAL SCIENCE AND POLLUTION RESEARCH			English	Article						Trade openness; CO2 emissions; Dynamic ARDL simulations; Energy consumption; EKC; Cointegration; Economic growth; Industrial value-added; South Africa	FOREIGN DIRECT-INVESTMENT; CARBON-DIOXIDE EMISSIONS; CLEAN ENERGY USE; CO2 EMISSIONS; ECONOMIC-GROWTH; FINANCIAL DEVELOPMENT; KUZNETS CURVE; TECHNOLOGICAL-INNOVATION; EMPIRICAL-RESEARCH; COAL CONSUMPTION	The debate over the role international trade plays in determining environmental outcomes has considerably generated more heat than light. Theoretical work has been successful in identifying a series of hypotheses linking openness to trade and environmental quality, but the empirical verification of these hypotheses has seriously lagged. This study revisits the dynamic relationship between trade o…	[Udeagha, Maxwell Chukwudi; Ngepah, Nicholas] Univ Johannesburg, Coll Business & Econ, Sch Econ, Johannesburg, South Africa		Udeagha, MC (corresponding author), Univ Johannesburg, Coll Business & Econ, Sch Econ, Johannesburg, South Africa.	maxwelluc@yahoo.com		Ngepah, Nicholas/0000-0002-1947-0008; Udeagha, Maxwell Chukwudi/0000-0001-6143-8362				147	0	0	3	3	SPRINGER HEIDELBERG	HEIDELBERG	TIERGARTENSTRASSE 17, D-69121 HEIDELBERG, GERMANY	0944-1344	1614-7499		ENVIRON SCI POLLUT R	Environ. Sci. Pollut. Res.	MAR	2022	29	13
J	Aloui, Z; Maktouf, S				Aloui, Zouhaier; Maktouf, Samir			The impact of foreign direct investment and international remittances on poverty: evidence from Sub-Saharan African Countries in 1996-2017	TRANSNATIONAL CORPORATIONS REVIEW			English	Article; Early Access						Foreign Direct Investment (FDI); International remittances; Poverty; Regional economic integration; Simultaneous equations; Sub-Saharan African Countries	SPILLOVERS; GROWTH; DETERMINANTS; CONSUMPTION; INEQUALITY; FDI	This paper investigates the causal relationship between Foreign Direct Investment, remittances and poverty in Sub-Saharan African countries using simultaneous equations models over the period 1996-2017. Global panel results showed that there is a bi-directional causal relationship between remittances and poverty as well as FDI and remittances. However, there is unidirectional causality from FDI t…	[Aloui, Zouhaier] Univ Sousse, Fac Econ Sci & Management Sousse, Dept Econ, Sousse, Tunisia; [Maktouf, Samir] Univ Tunisia El Manar, Fac Econ Sci & Management Tunisia, Dept Econ, Tunisa, Tunisia		Aloui, Z (corresponding author), Univ Sousse, Fac Econ Sci & Management Sousse, Dept Econ, Sousse, Tunisia.	Zouhaier_a@yahoo.com						65	0	0	2	2	ROUTLEDGE JOURNALS, TAYLOR & FRANCIS LTD	ABINGDON	2-4 PARK SQUARE, MILTON PARK, ABINGDON OX14 4RN, OXON, ENGLAND	1918-6444	1925-2099		TRANSNATL CORP REV	Transnatl. Corp. Rev.
J	Marais, R; Grobbelaar, S; de Kock, I				Marais, Rian; Grobbelaar, Sara; de Kock, Imke			Healthcare Technology Transfer in Sub-Saharan Africa: Conceptual Framework Evaluation	IEEE TRANSACTIONS ON ENGINEERING MANAGEMENT			English	Article; Early Access						Medical services; Instruments; International collaboration; Investment; Bibliographies; Africa; Licenses; Conceptual framework analysis (CFA); sub-Saharan Africa (SSA); survey instrument; technology transfer (TT)	FOREIGN DIRECT-INVESTMENT; DEVELOPING-COUNTRIES; PERFORMANCE; CHALLENGES; SYSTEMS; POLICY; MODEL	The research presented within this article sets out to evaluate a conceptual framework, consisting of five phases, aimed at facilitating health-related technology transfer to and within sub-Saharan African countries. The framework is constructed using a grounded theory process and is subsequently quantitively evaluated via a questionnaire survey instrument with two five-point Likert Scale measure…	[Marais, Rian; Grobbelaar, Sara; de Kock, Imke] Stellenbosch Univ, Dept Ind Engn, ZA-7600 Stellenbosch, South Africa; [Grobbelaar, Sara] Stellenbosch Univ, DSI NRF Ctr Excellence Scientometr & Sci Technol, ZA-7600 Stellenbosch, South Africa		Grobbelaar, S (corresponding author), Stellenbosch Univ, Dept Ind Engn, ZA-7600 Stellenbosch, South Africa.	rian.marais@outlook.com; ssgrobbelaar@sun.ac.za; imkedk@sun.ac.za			GlaxoSmithKlineGlaxoSmithKline	This work was supported by GlaxoSmithKline. Review of this manuscript was arranged by Department Editor N. Gerdsri. (Corresponding author: Sara S. Grobbelaar.)		76	0	0	1	1	IEEE-INST ELECTRICAL ELECTRONICS ENGINEERS INC	PISCATAWAY	445 HOES LANE, PISCATAWAY, NJ 08855-4141 USA	0018-9391	1558-0040		IEEE T ENG MANAGE	IEEE Trans. Eng. Manage.
J	Bildirici, M				Bildirici, Melike			The impacts of governance on environmental pollution in some countries of Middle East and sub-Saharan Africa: the evidence from panel quantile regression and causality	ENVIRONMENTAL SCIENCE AND POLLUTION RESEARCH			English	Article; Early Access						Governance; Panel quantile regression; Panel causality test; environmental pollution	FOREIGN DIRECT-INVESTMENT; CARBON-DIOXIDE EMISSIONS; LAGRANGE MULTIPLIER TEST; INSTITUTIONAL QUALITY; ENERGY-CONSUMPTION; NATURAL-RESOURCES; RENEWABLE ENERGY; ERROR-CORRECTION; INFLOWS EVIDENCE; POLICY FORMATION	Governance is one of the basic determinants of pollution levels through property rights, the effective judicial system, etc. it is accepted as that bad governance because of inefficient regulatory structures, government bureaucracy, weak law enforcement, etc. support environmental pollution. In this context, in some countries of the Middle East and sub-Saharan Africa, it will be studied the impac…	[Bildirici, Melike] Yildiz Tech Univ, Dept Econ, Istanbul, Turkey		Bildirici, M (corresponding author), Yildiz Tech Univ, Dept Econ, Istanbul, Turkey.	melikebildirici@gmail.com	Bildirici, Melike E/P-5576-2015	Bildirici, Melike E/0000-0003-3925-844X				74	1	1	11	11	SPRINGER HEIDELBERG	HEIDELBERG	TIERGARTENSTRASSE 17, D-69121 HEIDELBERG, GERMANY	0944-1344	1614-7499		ENVIRON SCI POLLUT R	Environ. Sci. Pollut. Res.
J	Immurana, M; Boachie, MK; Kisseih, KG				Immurana, Mustapha; Boachie, Micheal Kofi; Kisseih, Kwame Godsway			Effects of foreign direct investment and trade on the prevalence of tobacco consumption in Africa: a panel study	GLOBALIZATION AND HEALTH			English	Article						Tobacco consumption; FDI; Trade; Africa	SMOKING; GROWTH	Background As African governments take measures to enhance international trade and Foreign Direct Investment (FDI) inflows, a major concern is that, these measures can make Africa more vulnerable to the strategies of the tobacco industry. This concern is based on the fact that, each year, tobacco use is estimated to be responsible for the deaths of over eight million people in the world. However,…	[Immurana, Mustapha] Univ Hlth & Allied Sci, Inst Hlth Res, Ho, Ghana; [Boachie, Micheal Kofi] Univ Hlth & Allied Sci, Sch Publ Hlth, Dept Hlth Policy Planning & Management, Hohoe, Ghana; [Kisseih, Kwame Godsway] Christian Hlth Assoc Ghana Secretariat, Accra, Ghana		Immurana, M (corresponding author), Univ Hlth & Allied Sci, Inst Hlth Res, Ho, Ghana.	mimmurana@uhas.edu.gh		Immurana, Mustapha/0000-0001-5711-7566				46	0	0	0	0	BMC	LONDON	CAMPUS, 4 CRINAN ST, LONDON N1 9XW, ENGLAND		1744-8603		GLOBALIZATION HEALTH	Global. Health	OCT 19	2021	17	1
J	Zalle, O; Ouedraogo, IM				Zalle, Oumarou; Ouedraogo, Idrissa M.			Spillover effects of corruption and democracy on territorial attractiveness of foreign direct investment in sub-Saharan Africa	AFRICAN DEVELOPMENT REVIEW-REVUE AFRICAINE DE DEVELOPPEMENT			English	Article						corruption; democracy; dynamic spatial Durbin model; foreign direct investment; sub-Saharan Africa	ECONOMIC-GROWTH; LOCATION; FDI; INSTITUTIONS; INVESTORS; INFLOWS	This article aims to analyse the spillover effects of corruption and democracy on foreign direct investment (FDI) attractiveness in sub-Saharan Africa. To accomplish this, a dynamic spatial Durbin model that allows identification of both the endogenous and contextual effects was estimated. The results of the analysis show the presence of spatial interdependence of FDI attractiveness in sub-Sahara…	[Zalle, Oumarou] Norbert Zongo Univ, Econ Dept, BP 376, Koudougou, Burkina Faso; [Ouedraogo, Idrissa M.] Aube Nouvelle Univ, Econ Dept, Burkina Faso, Ouagadougou, Burkina Faso		Zalle, O (corresponding author), Norbert Zongo Univ, Econ Dept, BP 376, Koudougou, Burkina Faso.	ozallas@yahoo.com						43	0	0	2	2	WILEY	HOBOKEN	111 RIVER ST, HOBOKEN 07030-5774, NJ USA	1017-6772	1467-8268		AFR DEV REV	Afr. Dev. Rev.	DEC	2021	33	4
J	Simionescu, M; Szeles, MR; Gavurova, B; Mentel, U				Simionescu, Mihaela; Szeles, Monica Raileanu; Gavurova, Beata; Mentel, Urszula			The Impact of Quality of Governance, Renewable Energy and Foreign Direct Investment on Sustainable Development in Cee Countries	FRONTIERS IN ENVIRONMENTAL SCIENCE			English	Article						renewable Kuznets curve; google trends; pollution; corruption; governance; GHG emissions	ENVIRONMENTAL KUZNETS CURVE; CARBON-DIOXIDE EMISSIONS; SUB-SAHARAN AFRICA; ECONOMIC-GROWTH; CO2 EMISSIONS; FINANCIAL DEVELOPMENT; PRODUCTIVITY GROWTH; EMPIRICAL-EVIDENCE; POLLUTION; CONSUMPTION	Recent debates on the Environmental Kuznets Curve (EKC) in the context of the European Green Deal highlights that pollution could be controlled using channels other than economic development. The role of renewable energy consumption in reducing pollution should be correlated with quality of governance, which could support initiatives for a cleaner environment. This study considers the renewable K…	[Simionescu, Mihaela; Szeles, Monica Raileanu] Inst Econ Forecasting, Bucharest, Romania; [Szeles, Monica Raileanu] Transilvania Univ Brasov, Fac Econ Sci & Business Adm, Brasov, Romania; [Gavurova, Beata] Tech Univ Kosice, Fac Min Ecol Proc Control & Geo Technol, Kosice, Slovakia; [Mentel, Urszula] Rzeszow Univ Technol, Fac Management, Dept Projects Management & Secur Policy, Rzeszow, Poland		Simionescu, M (corresponding author), Inst Econ Forecasting, Bucharest, Romania.	mihaela.simionescu@ipe.ro	Gavurová, Beáta/N-9159-2018; Mentel, Urszula/AAM-2725-2020	Gavurová, Beáta/0000-0002-0606-879X; Mentel, Urszula/0000-0003-2060-8980	Scientific Grant Agency of the Ministry of Education, Science, Research, and Sport of the Slovak Republic; Slovak Academy Sciences [VEGA 1/0797/20]	This work is supported by the Scientific Grant Agency of the Ministry of Education, Science, Research, and Sport of the Slovak Republic and the Slovak Academy Sciences as a part of the research project VEGA 1/0797/20: Quantification of Environmental Burden Impacts of the Slovak Regions on Health, Social and Economic System of the Slovak Republic.		74	1	1	1	1	FRONTIERS MEDIA SA	LAUSANNE	AVENUE DU TRIBUNAL FEDERAL 34, LAUSANNE, CH-1015, SWITZERLAND		2296-665X		FRONT ENV SCI-SWITZ	Front. Environ. Sci.	OCT 11	2021	9
J	Obuobi, NK; Gatsi, JG; Appiah, MO; Kawor, S; Amoah, EK; Abeka, M				Obuobi, Nathaniel Kwapong; Gatsi, John Gartchie; Appiah, Michael Owusu; Kawor, Seyram; Amoah, Emmanuel Kwakye; Abeka, Mac Junior			Trade liberalization policies and foreign direct investment inflows in Africa: Evidence from new measures of trade liberalization	JOURNAL OF INTERNATIONAL TRADE & ECONOMIC DEVELOPMENT			English	Article; Early Access						Trade liberalization; policies; foreign direct investments; Africa	EXCHANGE-RATES; FDI INFLOWS; PANEL-DATA; PRODUCTIVITY; DETERMINANTS; GOVERNANCE; IMPACT	This paper examines the role that trade liberalisation policies play in attracting FDI flows to African economies from 2000 to 2017. This study contributes to the extant literature on the relevance of trade liberalisation policies in developing economies and in particular, African Countries. By employing new measures for trade liberalisation policies, the study estimated a System Generalized Meth…	[Obuobi, Nathaniel Kwapong; Appiah, Michael Owusu; Kawor, Seyram; Amoah, Emmanuel Kwakye; Abeka, Mac Junior] Univ Cape Coast, Sch Business, Dept Finance, Cape Coast, Ghana; [Gatsi, John Gartchie] Univ Cape Coast, Sch Business, Cape Coast, Ghana		Abeka, M (corresponding author), Univ Cape Coast, Sch Business, Dept Finance, Cape Coast, Ghana.	mac.abeka2@ucc.edu.gh		Abeka, Mac/0000-0002-5494-7545				54	0	0	1	1	ROUTLEDGE JOURNALS, TAYLOR & FRANCIS LTD	ABINGDON	2-4 PARK SQUARE, MILTON PARK, ABINGDON OX14 4RN, OXON, ENGLAND	0963-8199	1469-9559		J INT TRADE ECON DEV	J. Int. Trade Econ. Dev.
J	Aluko, OA; Ibrahim, M; Vo, XV				Aluko, Olufemi Adewale; Ibrahim, Muazu; Xuan Vinh Vo			On the foreign direct investment-economic growth relationship in Africa: does economic freedom mediate this relationship?	INTERNATIONAL JOURNAL OF EMERGING MARKETS			English	Article; Early Access						FDI; Economic growth; Economic freedom; Threshold; Africa; F36; F43; O47; O55	MULTINATIONAL-ENTERPRISES; INCREASING RETURNS; DYNAMIC PANELS; FDI; TECHNOLOGY; COUNTRIES; IMPACT; INSTITUTIONS; NEXUS	Purpose In this study, the authors examine how economic freedom mediates the impact of foreign direct investment (FDI) on economic growth in Africa. Design/methodology/approach By using data from 41 countries over the period 2000-2017, the authors invoke Seo and Shin's (2016) sample splitting approach while relying on the recently developed Seo et al.'s (2019) computationally robust bootstrap alg…	[Aluko, Olufemi Adewale] Univ Leeds, Business Sch, Leeds, W Yorkshire, England; [Ibrahim, Muazu] African Dev Bank, Making Finance Work Africa MFW4A Secretariat, Abidjan, Cote Ivoire; [Ibrahim, Muazu; Xuan Vinh Vo] Univ Econ Ho Chi Minh City, Inst Business Res, Ho Chi Minh City, Vietnam; [Xuan Vinh Vo] Univ Econ Ho Chi Minh City, CFVG, Ho Chi Minh City, Vietnam		Aluko, OA (corresponding author), Univ Leeds, Business Sch, Leeds, W Yorkshire, England.	olufemiadewale6@gmail.com		Ibrahim, Muazu/0000-0002-4053-9006; Aluko, Olufemi/0000-0001-5628-766X	Institute of Business Research, University of Economics Ho Chi Minh City, Ho Chi Minh City, Vietnam	This study was funded by the Institute of Business Research, University of Economics Ho Chi Minh City, Ho Chi Minh City, Vietnam.		74	0	0	10	10	EMERALD GROUP PUBLISHING LTD	BINGLEY	HOWARD HOUSE, WAGON LANE, BINGLEY BD16 1WA, W YORKSHIRE, ENGLAND	1746-8809	1746-8817		INT J EMERG MARK	Int. J. Emerg. Mark.
J	Chen, YN				Chen, Yunnan			'Africa's China': Chinese manufacturing investment in Nigeria and channels for technology transfer	JOURNAL OF CHINESE ECONOMIC AND BUSINESS STUDIES			English	Article						China; Africa; Nigeria; manufacturing; technology transfer; FDI; industrialization; structural transformation; training; supply chains	FOREIGN DIRECT-INVESTMENT; ABSORPTIVE-CAPACITY; SPILLOVERS; FDI; STATE; INNOVATION; BUSINESS; FIRMS	Nigeria has been one of the primary destinations for Chinese foreign direct investment (FDI) in Africa, with emerging clusters in manufacturing sectors. FDI holds potential for technology transfer processes that can foster wider industrialization and structural transformation, but this depends on the development of local linkages that can foster positive spillovers. Through fieldwork and structur…	[Chen, Yunnan] Johns Hopkins SAIS, ODI, London, England		Chen, YN (corresponding author), Johns Hopkins SAIS, ODI, London, England.	yunnan.chen@gmail.com		Chen, Yunnan/0000-0002-3286-3949	DFID/ESRCUK Research & Innovation (UKRI)Economic & Social Research Council (ESRC) [ES/M004074/1]	This work was supported by the DFID/ESRC [ES/M004074/1].		43	0	0	2	2	ROUTLEDGE JOURNALS, TAYLOR & FRANCIS LTD	ABINGDON	2-4 PARK SQUARE, MILTON PARK, ABINGDON OX14 4RN, OXON, ENGLAND	1476-5284	1476-5292		J CHIN ECON BUS STUD	J. Chin. Econ. Bus. Stud.	OCT 2	2021	19	4
J	Tugendhat, H				Tugendhat, Henry			Connection issues: a study on the limitations of knowledge transfer in Huawei's African training centres	JOURNAL OF CHINESE ECONOMIC AND BUSINESS STUDIES			English	Article						Training centres; knowledge transfer; Huawei; telecommunications; China-Africa	FOREIGN DIRECT-INVESTMENT; CHINA; TECHNOLOGY; FDI; SPILLOVERS; INNOVATION; TELECOMMUNICATIONS; CAPACITY; MOTIVES	Huawei has built several training centres across Africa. This study establishes the purpose of these centres in Kenya and Nigeria and presents original data on their success based on their objectives. Fieldwork was conducted in 2018 and follow-up interviews continued by phone until 2021. I find that Huawe's investments offer no significant opportunities for knowledge transfers that could foster t…	[Tugendhat, Henry] Johns Hopkins Univ, Sch Adv Int Studies, Washington, DC 20036 USA		Tugendhat, H (corresponding author), Johns Hopkins Univ, Sch Adv Int Studies, Washington, DC 20036 USA.	htugend1@jhu.edu			Department for International Development, UK Government	This work was supported by the Department for International Development, UK Government.		85	1	1	2	2	ROUTLEDGE JOURNALS, TAYLOR & FRANCIS LTD	ABINGDON	2-4 PARK SQUARE, MILTON PARK, ABINGDON OX14 4RN, OXON, ENGLAND	1476-5284	1476-5292		J CHIN ECON BUS STUD	J. Chin. Econ. Bus. Stud.	OCT 2	2021	19	4
J	Asongu, SA; Efobi, UR; Beecroft, I				Asongu, Simplice A.; Efobi, Uchenna R.; Beecroft, Ibukun			Aid in Modulating the Impact of Terrorism on FDI: No Positive Thresholds, No Policy	FORUM FOR SOCIAL ECONOMICS			English	Article						FDI; foreign aid; terrorism; quantile regression	FOREIGN DIRECT-INVESTMENT; FIGHTING TERRORISM; ECONOMIC-GROWTH; CONFLICT-RESOLUTION; NATURAL-RESOURCES; NIGERIA OIL; CORRUPTION; EDUCATION; AFRICA; CHINA	We investigate how foreign aid dampens the effects of terrorism on FDI using interactive quantile regressions. The empirical evidence is based on 78 developing countries for the period 1984-2008. Bilateral and multilateral aid variables are used, while terrorism dynamics entail: domestic, unclear, transnational and total number of terrorist attacks. The main finding is that foreign aid cannot be …	[Asongu, Simplice A.] Univ Cape Town, Dev Finance Ctr, Grad Sch Business, Cape Town, South Africa; [Efobi, Uchenna R.; Beecroft, Ibukun] Covenant Univ, Dept Econ & Dev Studies, Ota, Nigeria		Asongu, SA (corresponding author), Univ Cape Town, Dev Finance Ctr, Grad Sch Business, Cape Town, South Africa.		Simplice, Asongu/K-3436-2014	Simplice, Asongu/0000-0001-5227-5135				62	2	2	1	1	ROUTLEDGE JOURNALS, TAYLOR & FRANCIS LTD	ABINGDON	2-4 PARK SQUARE, MILTON PARK, ABINGDON OX14 4RN, OXON, ENGLAND	0736-0932	1874-6381		FORUM SOC ECON	Forum Soc. Econ.	OCT 2	2021	50	4
J	Mesagan, EP				Mesagan, Ekundayo Peter			Environmental Sustainability in Sub-Saharan Africa: the Case of Production and Consumption Activities	JOURNAL OF THE KNOWLEDGE ECONOMY			English	Article; Early Access						Environment; Trade intensity; Production; Consumption; Foreign investment	CARBON-DIOXIDE EMISSIONS; FOREIGN DIRECT-INVESTMENT; FINANCIAL DEVELOPMENT; ENERGY-CONSUMPTION; TRADE OPENNESS; CO2 EMISSIONS; NONRENEWABLE ENERGY; ECONOMIC-GROWTH; IMPACT; INCOME	Environmental pollution studies are fast gathering momentum in trying to find a solution to the global climate change problem. However, while several causes of environmental degradation have been analysed in the past, the roles of production and consumption activities remain undiscussed. The identified literature gap informs the conduct of this panel analysis covering 31 sub-Saharan African (SSA)…	[Mesagan, Ekundayo Peter] Pan Atlantic Univ, Sch Management & Social Sci, Lagos, Nigeria; [Mesagan, Ekundayo Peter] Univ Econ Ho Chi Minh City, Inst Business Res, Ho Chi Minh City, Vietnam		Mesagan, EP (corresponding author), Pan Atlantic Univ, Sch Management & Social Sci, Lagos, Nigeria.; Mesagan, EP (corresponding author), Univ Econ Ho Chi Minh City, Inst Business Res, Ho Chi Minh City, Vietnam.	profdayoms@yahoo.com	Mesagan, Ekundayo Peter/K-4417-2018	Mesagan, Ekundayo Peter/0000-0002-9013-4023	African Economic Research Consortium (AERC)	The author received review support provided by the African Economic Research Consortium (AERC), which also provides the research grant to complete this study.		65	2	2	1	1	SPRINGER	NEW YORK	ONE NEW YORK PLAZA, SUITE 4600, NEW YORK, NY, UNITED STATES	1868-7865	1868-7873		J KNOWL ECON	J. Knowl. Econ.
J	Xia, Y				Xia, Ying			Chinese investment in East Africa: History, status, and impacts	JOURNAL OF CHINESE ECONOMIC AND BUSINESS STUDIES			English	Article						China-Africa relations; technology transfer; foreign investment; economic development	FOREIGN DIRECT-INVESTMENT; INDUSTRIAL-POLICY; SPILLOVERS; FDI	This paper investigates the development trajectory of Chinese investments in two East African countries and their implications for technology transfer. It traces the transformation of Chinese economic engagements with Africa since the early independence era. Most Chinese investments were established in the past decade, except for a few aid-driven investments created in the 1970s and those made by…	[Xia, Ying] Univ Hong Kong, Law Sch, Hong Kong, Peoples R China		Xia, Y (corresponding author), HKU Centennial Campus, Hong Kong, Peoples R China.	yingxia@hku.hk			John Hopkins University School of Advanced International Studies (SAIS), China-Africa Research Initiative (CARI)	This work was supported by the John Hopkins University School of Advanced International Studies (SAIS), China-Africa Research Initiative (CARI).		49	1	1	3	3	ROUTLEDGE JOURNALS, TAYLOR & FRANCIS LTD	ABINGDON	2-4 PARK SQUARE, MILTON PARK, ABINGDON OX14 4RN, OXON, ENGLAND	1476-5284	1476-5292		J CHIN ECON BUS STUD	J. Chin. Econ. Bus. Stud.	OCT 2	2021	19	4
J	Obobisa, ES; Chen, HB; Ayamba, EC; Mensah, CN				Obobisa, Emma Serwaa; Chen, Haibo; Ayamba, Emmanuel Caesar; Nyarko Mensah, Claudia			The Causal Relationship Between China-Africa Trade, China OFDI, and Economic Growth of African Countries	SAGE OPEN			English	Article						trade; outward foreign direct investment; economic growth; China; Africa	FOREIGN DIRECT-INVESTMENT; SUB-SAHARAN AFRICA; EMPIRICAL-ANALYSIS; IMPACT; FDI; PRODUCTIVITY; TECHNOLOGY; SPILLOVERS; DIFFUSION	Recently, China has emerged as the largest trading partner and a significant source of investment in the African continent. Although there is consent on the increasing importance of China and Africa's economic partnership, there are many controversies on how it affects African countries. Debates on China in Africa have, however, relied on grandiloquence rather than empirical studies. This study e…	[Obobisa, Emma Serwaa; Chen, Haibo; Ayamba, Emmanuel Caesar; Nyarko Mensah, Claudia] Jiangsu Univ, Zhenjiang, Jiangsu, Peoples R China; [Ayamba, Emmanuel Caesar] Bolgatanga Tech Univ, Sumbrungu, Ghana; [Nyarko Mensah, Claudia] Ho Tech Univ, Volta, Ghana		Obobisa, ES; Chen, HB (corresponding author), Jiangsu Univ, Sch Finance & Econ, 301 Xuefu Rd, Zhenjiang 212013, Jiangsu, Peoples R China.	emmaserwaaobobisa@yahoo.com; hbchen@ujs.edu.cn		Obobisa, Emma Serwaa/0000-0002-8285-9315	National statistical science research project [2014566]; Qing Lan Project of Jiangsu Province; Key Members of the Outstanding Young Teacher Training Project of Jiangsu University	The author(s) disclosed receipt of the following financial support for the research, authorship, and/or publication of this article: The authors appreciate the financial support from the National statistical science research project (No. 2014566); Qing Lan Project of Jiangsu Province, and the Key Members of the Outstanding Young Teacher Training Project of Jiangsu University. We also acknowledge …		77	0	0	3	3	SAGE PUBLICATIONS INC	THOUSAND OAKS	2455 TELLER RD, THOUSAND OAKS, CA 91320 USA	2158-2440			SAGE OPEN	SAGE Open	OCT	2021	11	4
J	Djokoto, JG; Pomeyie, P				Djokoto, Justice G.; Pomeyie, Paragon			Level of Income and the Investment Development Path Theory: Evidence From Africa	SAGE OPEN			English	Article						Africa; foreign direct investment; investment development path; lower-middle-income; upper milled-income; high-income	FOREIGN DIRECT-INVESTMENT; INTERNATIONAL PRODUCTION; EUROPEAN COUNTRIES; OUTLIERS; TESTS	The investment development path theory delineates countries in stages I, II, III, IV, and V according to the level of development as developing, transition, and developed countries. The World Bank's classification of countries by income, however, identifies countries as lower-income, lower-middle-income, upper-middle-income, and high income. In this paper, we test the investment development path …	[Djokoto, Justice G.; Pomeyie, Paragon] Cent Univ, Accra, Ghana		Djokoto, JG (corresponding author), Cent Univ, Dept Agribusiness Management, 14 Afadjato St, Accra 1233, Ghana.	dgameli2002@gmail.com	Djokoto, Justice Gameli/I-3199-2012	Djokoto, Justice Gameli/0000-0002-2159-2944				72	0	0	1	1	SAGE PUBLICATIONS INC	THOUSAND OAKS	2455 TELLER RD, THOUSAND OAKS, CA 91320 USA	2158-2440			SAGE OPEN	SAGE Open	OCT	2021	11	4
J	Al-Tal, R; Murshed, M; Ahmad, P; Alfar, AJK; Bassim, M; Elheddad, M; Nurmakhanova, M; Mahmood, H				Al-Tal, Raad; Murshed, Muntasir; Ahmad, Paiman; Alfar, Abdelrahman J. K.; Bassim, Mohga; Elheddad, Mohamed; Nurmakhanova, Mira; Mahmood, Haider			The Non-Linear Effects of Energy Efficiency Gains on the Incidence of Energy Poverty	SUSTAINABILITY			English	Article						energy poverty; energy efficiency; cross-sectional dependency; slope heterogeneity; Sub-Saharan Africa	SUB-SAHARAN AFRICA; RENEWABLE ENERGY; RURAL ELECTRIFICATION; CO2 EMISSIONS; EMPIRICAL-EVIDENCE; ECONOMIC-GROWTH; ELECTRICITY ACCESS; COOKING FUELS; DETERMINANTS; CONSUMPTION	Energy poverty is defined as insufficient access to modern energy resources which are relatively cleaner than the traditionally utilized ones. In this regard, the incidence of energy poverty is particularly higher in the cases of the developing countries across the globe. Accordingly, the chronic energy poverty issues in the developing countries within Sub-Saharan Africa have become a major socio…	[Al-Tal, Raad] Univ Jordan, Dept Econ, Amman 11942, Jordan; [Murshed, Muntasir] North South Univ, Sch Business & Econ, Dhaka 1229, Bangladesh; [Ahmad, Paiman] Univ Raparin, Coll Humanity Sci, Dept Law, Ranya 46012, Iraq; [Ahmad, Paiman] Tishk Int Univ, Fac Adm Sci & Econ, Int Relat & Diplomacy Dept, Erbil 44001, Iraq; [Alfar, Abdelrahman J. K.] Univ Hull, Dept Econ, Kingston Upon Hull HU6 7RX, N …		Murshed, M (corresponding author), North South Univ, Sch Business & Econ, Dhaka 1229, Bangladesh.; Bassim, M (corresponding author), Univ Buckingham, Dept Econ & Int Studies, Buckingham MK18 1EG, England.	r.tal@ju.edu.jo; muntasir.murshed@northsouth.edu; paiman@uor.edu.krd; a.e.alfar-2018@hull.ac.uk; mohga.bassim@buckingham.ac.uk; m.m.elheddad@hud.ac.uk; miranur@yahoo.com; h.farooqi@psau.edu.sa	Murshed, Muntasir/AAF-1881-2019; Murshed, Muntasir/J-9025-2018; Elheddad, Mohamed/P-6154-2019; ahmad, paiman/AAE-9880-2019	Murshed, Muntasir/0000-0001-9872-8742; Murshed, Muntasir/0000-0001-9872-8742; Elheddad, Mohamed/0000-0002-4175-4808; ahmad, paiman/0000-0002-5887-3782; Mahmood, Haider/0000-0002-6474-4338; Alfar, Abdelrahman J K/0000-0003-3446-2791				82	1	1	2	2	MDPI	BASEL	ST ALBAN-ANLAGE 66, CH-4052 BASEL, SWITZERLAND		2071-1050		SUSTAINABILITY-BASEL	Sustainability	OCT	2021	13	19
J	Jeutang, P; Kesse, K				Jeutang, Pavel; Kesse, Kwabena			A Novel Measure of Political Risk and Foreign Direct Investment Inflows	JOURNAL OF RISK AND FINANCIAL MANAGEMENT			English	Article						foreign direct investments; political risk; country risk; natural resources	PANEL-DATA; DEVELOPING-COUNTRIES; FDI INFLOWS; INSTITUTIONS; AFRICA; RESTRICTIONS; DETERMINANTS; CORRUPTION; EDUCATION; ECONOMY	This paper proposes a novel measure of political risk that confirms some of the findings documented in the Foreign Direct Investments (FDI) literature. Particularly, we confirm the positive relationship between political stability and its components on FDI inflows, and the moderating effect of natural resources on this relationship. The proposed political risk measure contains relevant, unique an…	[Jeutang, Pavel] Univ Nebraska, Coll Business Adm, Omaha, NE 68182 USA; [Kesse, Kwabena] Univ Colorado, Business Sch, Denver, CO 80204 USA		Kesse, K (corresponding author), Univ Colorado, Business Sch, Denver, CO 80204 USA.	njeutang@unomaha.edu; Kwabena.Kesse@ucdenver.edu		Jeutang, Noel Pavel/0000-0003-4440-5926				40	0	0	6	6	MDPI	BASEL	ST ALBAN-ANLAGE 66, CH-4052 BASEL, SWITZERLAND	1911-8066	1911-8074		J RISK FINANC MANAG	J. Risk Financ. Manag.	OCT	2021	14	10
J	Hooijmaaijers, B				Hooijmaaijers, Bas			The BRICS Countries' Bilateral Economic Relations, 2009 to 2019: Between Rhetoric and Reality	SAGE OPEN			English	Article						BRICS; international political economy; Chinese Outward Foreign Direct Investment; international trade; South-South cooperation	MULTILATERAL DEVELOPMENT BANKS; EMERGING POWER ALLIANCES; CHINA; CHALLENGES; AFRICA; BRAZIL; LIMITS	After Brazil, Russia, India, and China (BRIC) started meeting in the BRIC countries format, and since 2011 with South Africa in the BRICS format, these countries' leaders made several pledges for strengthening intra-BRICS economic cooperation. This article examines the degree this is reflected in the increase of Chinese Outward Foreign Direct Investment (COFDI) in the other four BRICS countries, …	[Hooijmaaijers, Bas] East China Normal Univ, Shanghai, Peoples R China; [Hooijmaaijers, Bas] Katholieke Univ Leuven, Leuven, Belgium		Hooijmaaijers, B (corresponding author), East China Normal Univ, Sch Adv Int & Area Studies, A406 Sci Bldg,3663,Zhongshan Rd N, Shanghai 200062, Peoples R China.	bas.hooijmaaijers@kuleuven.be						99	0	0	5	5	SAGE PUBLICATIONS INC	THOUSAND OAKS	2455 TELLER RD, THOUSAND OAKS, CA 91320 USA	2158-2440			SAGE OPEN	SAGE Open	OCT	2021	11	4
J	Gyamfi, BA; Bein, MA; Udemba, EN; Bekun, FV				Gyamfi, Bright Akwasi; Bein, Murad A.; Udemba, Edmund Ntom; Bekun, Festus Victor			Investigating the pollution haven hypothesis in oil and non-oil sub-Saharan Africa countries: Evidence from quantile regression technique	RESOURCES POLICY			English	Article						Environmental impact; Low-carbon reduction; Environmental sustainability; Pollution haven hypothesis; Quantile regression and oil and non-oil subsaharan africa countries	FOREIGN DIRECT-INVESTMENT; RENEWABLE ENERGY-CONSUMPTION; CO2 EMISSIONS; ECONOMIC-GROWTH; NATURAL-GAS; ENVIRONMENTAL DEGRADATION; ELECTRICITY CONSUMPTION; FINANCIAL DEVELOPMENT; EMPIRICAL-EVIDENCE; CARBON EMISSIONS	The deepening of global trade flows and world interconnectedness has its implications on several macroeconomic indices that stretches, to say the least environmental consequences. To this end, this study explores the dynamic interaction between energy consumption (renewable and non-renewable), foreign direct investment, carbon dioxide emission, real income and urbanization for both oil and non-oi…	[Gyamfi, Bright Akwasi; Bein, Murad A.] Cyprus Int Univ, Fac Econ & Adm Sci, Via Mersin 10, Nicosia, North Cyprus, Turkey; [Udemba, Edmund Ntom; Bekun, Festus Victor] Istanbul Gelisim Univ, Fac Econ Adm & Social Sci, Istanbul, Turkey		Gyamfi, BA (corresponding author), Cyprus Int Univ, Fac Econ & Adm Sci, Via Mersin 10, Nicosia, North Cyprus, Turkey.; Bekun, FV (corresponding author), Istanbul Gelisim Univ, Fac Econ Adm & Social Sci, Istanbul, Turkey.	21815989@student.ciu.edu.tr; mbein@ciu.edu.tr; eudemba@gelisim.edu.tr; fbekun@gelisim.edu.tr	Bekun, Festus Victor/AAU-3573-2020; Gyamfi, Bright Akwasi/AAT-3569-2020; Gyamfi, Bright Akwasi/ABC-7594-2021	Gyamfi, Bright Akwasi/0000-0002-7567-9885; Bekun, festus victor/0000-0003-4948-6905; Bein, Murad A./0000-0002-3248-4316				73	5	5	2	2	ELSEVIER SCI LTD	OXFORD	THE BOULEVARD, LANGFORD LANE, KIDLINGTON, OXFORD OX5 1GB, OXON, ENGLAND	0301-4207	1873-7641		RESOUR POLICY	Resour. Policy	OCT	2021	73
J	Cordano, ALV; Zevallos, RP				Vasquez Cordano, Arturo L.; Priale Zevallos, Rodrigo			Country competitiveness and investment allocation in the mining industry: A survey of the literature and new empirical evidence	RESOURCES POLICY			English	Article						Mining competitiveness; Mining exploration investment allocation; Social conflicts; Poisson pseudo-maximum likelihood method; Investment climate; Geological potential; Regional elasticities	FOREIGN DIRECT-INVESTMENT; SOCIAL-CONFLICT; TESTS; SPECIFICATION; DETERMINANTS; LOCATION; MODELS; LOG	Mining exploration investment is the primary driver of future mining production. Without exploration investment, it is not possible to sustain metal production. Countries with higher mining competitiveness will tend to attract larger amounts of exploration investments. According to the so-called traditional view, a country's geological potential is a crucial determinant of its mining competitiven…	[Vasquez Cordano, Arturo L.] GERENS Grad Sch, Res, Lima, Peru; [Vasquez Cordano, Arturo L.; Priale Zevallos, Rodrigo] GERENS Grad Sch, Econ & Business, Lima, Peru; [Vasquez Cordano, Arturo L.] Pontifical Catholic Univ Peru, Dept Econ, Econ, Lima, Peru		Cordano, ALV (corresponding author), Ave Primavera 1050,3rd Floor, Lima, Peru.	avasquez@gerens.pe		Priale, Rodrigo/0000-0003-4724-2405	G.ERENS Graduate School [001-2017-DI/EPG]	We thank Dr. David A. Fleming-Munoz, editor of Resources Policy, and Prof. John E. Tilton of the Colorado School of Mines for their valuable comments and kind observations to early versions of the manuscript of this article. We also thank Elibeth Cirilo for their able and dedicated research assistance during the development of this article. We acknowledge Orlando Anaya and Paola Rojas for their h…		78	0	0	2	2	ELSEVIER SCI LTD	OXFORD	THE BOULEVARD, LANGFORD LANE, KIDLINGTON, OXFORD OX5 1GB, OXON, ENGLAND	0301-4207	1873-7641		RESOUR POLICY	Resour. Policy	OCT	2021	73
J	Martins, R; Cerdeira, J; Fonseca, M; Barrie, M				Martins, Rodrigo; Cerdeira, Jorge; Fonseca, Miguel; Barrie, Mohamed			Foreign direct investment determinants in Mano River Union countries: Micro and macro evidence	SOUTH AFRICAN JOURNAL OF ECONOMICS			English	Article; Early Access						developing countries; FDI determinants; foreign direct investment; Mano River Union; regional integration; West Africa	ROOT TESTS; AFRICA	We analyse the determinants of foreign direct investment (FDI) in Mano River Union countries (Cote d'Ivoire, Guinea, Liberia and Sierra Leone), using firm and country levels data to examine the differences and similarities in FDI drivers across these economies. Our results show that international trade, investment in infrastructures and access to credit positively impact FDI. While credit and tra…	[Martins, Rodrigo] Univ Coimbra, CeBER, Coimbra, Portugal; [Cerdeira, Jorge] Univ Minho, ISUP, CEOSPP & PPorto, Porto, Portugal; [Cerdeira, Jorge] Univ Porto, Porto, Portugal; [Fonseca, Miguel] Univ Porto, CEsA, Porto, Portugal; [Barrie, Mohamed] Univ Porto, Fac Econ, Porto, Portugal		Martins, R (corresponding author), Univ Coimbra, CeBER, Coimbra, Portugal.	rodrigom@fe.uc.pt	Cerdeira, Jorge/AAP-1449-2021	Cerdeira, Jorge/0000-0002-2539-0557	Fundacao para a Ciencia e a TecnologiaPortuguese Foundation for Science and TechnologyEuropean Commission [UIDB/05037/2020]	Fundacao para a Ciencia e a Tecnologia Grant No. UIDB/05037/2020.		32	0	0	3	3	WILEY	HOBOKEN	111 RIVER ST, HOBOKEN 07030-5774, NJ USA	0038-2280	1813-6982		S AFR J ECON	South Afr. J. Econ.
J	Nawo, L; Njangang, H				Nawo, Larissa; Njangang, Henri			The effect of covid-19 outbreak on foreign direct investment: do sovereign wealth funds matter?	TRANSNATIONAL CORPORATIONS REVIEW			English	Article; Early Access						Covid-19; FDI; Sovereign wealth funds	FINANCIAL DEVELOPMENT; DETERMINANTS; IMPACT; UNCERTAINTY; AFRICA; ENERGY; HEALTH; POLICY; TRADE	This article investigates effects of COVID-19 outbreak on Foreign Direct Investment (FDI). Additionally, it examines how Sovereign Wealth Funds (SWFs) affect the COVID-19 - FDI nexus in 79 developed and developing countries. Unlike previous studies that incorporate an interaction term into the model to analyse the mediating effect of a given variable, in this paper we segment our sample into two …	[Nawo, Larissa] Univ Dschang UDS Cameroun, Dept Econ Dev, FSEG, Dschang, Cameroon; [Njangang, Henri] FSEG, Dept Econ Policy & Anal, Dschang, Cameroon		Nawo, L (corresponding author), Univ Dschang UDS Cameroun, Dept Econ Dev, FSEG, Dschang, Cameroon.	larissa.nawo@univ-dschang.org		/0000-0002-9162-3814				86	0	0	4	4	ROUTLEDGE JOURNALS, TAYLOR & FRANCIS LTD	ABINGDON	2-4 PARK SQUARE, MILTON PARK, ABINGDON OX14 4RN, OXON, ENGLAND	1918-6444	1925-2099		TRANSNATL CORP REV	Transnatl. Corp. Rev.
J	Gyamfi, BA				Gyamfi, Bright Akwasi			Consumption-based carbon emission and foreign direct investment in oil-producing Sub-Sahara African countries: the role of natural resources and urbanization	ENVIRONMENTAL SCIENCE AND POLLUTION RESEARCH			English	Article						Consumption-based carbon emission; Environmental impact; low-carbon reduction; Environmental sustainability; Pollution haven hypothesis and oil production Sub-Saharan Africa countries	POLLUTION HAVEN HYPOTHESIS; ENVIRONMENTAL KUZNETS CURVE; ECONOMIC-GROWTH; CO2 EMISSIONS; ENERGY-CONSUMPTION; ELECTRICITY CONSUMPTION; FINANCIAL DEVELOPMENT; ECOLOGICAL FOOTPRINT; CLIMATE-CHANGE; FDI	The intensification of international trade movements and economic interconnectivity has far-reaching implications for many macroeconomic indicators, not to mention ecological consequences. To this end, this analysis examines the dynamic interaction between foreign direct investment (FDI), natural resources, economic advancement, and urbanization on consumption-based carbon emission which is adjus…	[Gyamfi, Bright Akwasi] Cyprus Int Univ, Fac Econ & Adm Sci, Via Mersin 10, Nicosia, North Cyprus, Turkey		Gyamfi, BA (corresponding author), Cyprus Int Univ, Fac Econ & Adm Sci, Via Mersin 10, Nicosia, North Cyprus, Turkey.	brightgyamfi1987@gmail.com	Gyamfi, Bright Akwasi/ABC-7594-2021	Gyamfi, Bright Akwasi/0000-0002-7567-9885				107	2	2	9	9	SPRINGER HEIDELBERG	HEIDELBERG	TIERGARTENSTRASSE 17, D-69121 HEIDELBERG, GERMANY	0944-1344	1614-7499		ENVIRON SCI POLLUT R	Environ. Sci. Pollut. Res.	FEB	2022	29	9
J	Balsalobre-Lorente, D; Driha, OM; Halkos, G; Mishra, S				Balsalobre-Lorente, Daniel; Driha, Oana M.; Halkos, George; Mishra, Shekhar			Influence of growth and urbanization on CO2 emissions: The moderating effect of foreign direct investment on energy use in BRICS	SUSTAINABLE DEVELOPMENT			English	Article						carbon emissions; EKC hypothesis; energy use; foreign direct investment; pollution haven hypothesis; urbanization	ENVIRONMENTAL KUZNETS CURVE; POLLUTION HAVEN HYPOTHESIS; PANEL-DATA ANALYSIS; PURCHASING POWER PARITY; ECONOMIC-GROWTH; CARBON EMISSIONS; FINANCIAL DEVELOPMENT; ECOLOGICAL FOOTPRINT; EMPIRICAL-EVIDENCE; COINTEGRATING VECTORS	This study analyses the relationship between foreign direct investment, economic growth, urbanization, energy use, and carbon emissions in Brazil, Russia, India, China, and South Africa (BRICS countries) between 1990 and 2014. According to the empirical results, both environmental Kuznets curve (EKC) and pollution haven hypotheses (PHH) are confirmed. Urbanization contributes to reducing carbon e…	[Balsalobre-Lorente, Daniel] Univ Castilla La Mancha, Dept Polit Econ & Publ Finance, Econ & Business Stat & Econ Policy, Cuenca, Spain; [Balsalobre-Lorente, Daniel; Driha, Oana M.] Univ Alicante, Int Econ Inst, Dept Appl Econ, Alicante, Spain; [Halkos, George] Univ Thessaly, Dept Econ, Volos, Greece; [Mishra, Shekhar] Siksha O Anusandhan, Fac Management Sci, Inst Business & Comp Studies, Bhubane…		Balsalobre-Lorente, D (corresponding author), Univ Castilla La Mancha, Dept Polit Econ & Publ Finance, Econ & Business Stat & Econ Policy, Cuenca, Spain.; Balsalobre-Lorente, D (corresponding author), Univ Alicante, Int Econ Inst, Dept Appl Econ, Alicante, Spain.	daniel.balsalobre@uclm.es	Balsalobre, Daniel/AAB-4817-2019	Balsalobre, Daniel/0000-0002-6099-7899; HALKOS, GEORGE/0000-0002-2772-5306				128	0	0	18	18	WILEY	HOBOKEN	111 RIVER ST, HOBOKEN 07030-5774, NJ USA	0968-0802	1099-1719		SUSTAIN DEV	Sustain. Dev.	FEB	2022	30	1
J	Musah, M; Owusu-Akomeah, M; Nyeadi, JD; Alfred, M; Mensah, IA				Musah, Mohammed; Owusu-Akomeah, Michael; Nyeadi, Joseph Dery; Alfred, Morrison; Mensah, Isaac Adjei			Financial development and environmental sustainability in West Africa: evidence from heterogeneous and cross-sectionally correlated models	ENVIRONMENTAL SCIENCE AND POLLUTION RESEARCH			English	Article						Financial development; Environmental quality; Sustainable development goals (SDGs); West Africa; Heterogeneous and cross-sectionally correlated models	FOREIGN DIRECT-INVESTMENT; CARBON-DIOXIDE EMISSIONS; ENERGY-CONSUMPTION; CO2 EMISSIONS; ECONOMIC-GROWTH; EMPIRICAL-EVIDENCE; RENEWABLE ENERGY; ERROR-CORRECTION; TRADE OPENNESS; KUZNETS CURVE	Although West African nations are flourishing economically of late, they still have environmental issues due to the high rate of emissions in the bloc. Despite the worsening environmental condition, there have been limited studies on the causal agents of this situation in the region. Therefore, drawing strength from the United Nations' Sustainable Development Goals (SDGs) and their targeted impac…	[Musah, Mohammed; Owusu-Akomeah, Michael] Ghana Commun Technol Univ, Fac IT Business, Dept Accounting Banking & Finance, Accra, Ghana; [Nyeadi, Joseph Dery] SD Dombo Univ Business & Integrated Dev Studies, Dept Banking & Finance, Wa, Ghana; [Alfred, Morrison] Akenten Appiah Menka Univ Skills Training & Entre, Dept Accounting Studies Educ, Kumasi, Ghana; [Mensah, Isaac Adjei] Jiangsu Univ, Sch Mat…		Musah, M (corresponding author), Ghana Commun Technol Univ, Fac IT Business, Dept Accounting Banking & Finance, Accra, Ghana.	prophe2013@yahoo.com	Nyeadi, Joseph Dery/AAW-2960-2021	Nyeadi, Joseph Dery/0000-0003-1481-397X; Musah, Mohammed/0000-0002-9061-3219				173	2	2	5	5	SPRINGER HEIDELBERG	HEIDELBERG	TIERGARTENSTRASSE 17, D-69121 HEIDELBERG, GERMANY	0944-1344	1614-7499		ENVIRON SCI POLLUT R	Environ. Sci. Pollut. Res.	FEB	2022	29	8
J	Mousavian, SRZ; Mirdamadi, SM; Hosseini, SJF; NajafAbadi, MO				Zeytoonnejad Mousavian, Seyed Reza; Mirdamadi, Seyyed Mehdi; Farajallah Hosseini, Seyed Jamal; Omidi NajafAbadi, Maryam			Determinants of foreign direct investment inflow to the agricultural sector: a panel-data analysis	JOURNAL OF ECONOMIC AND ADMINISTRATIVE SCIENCES			English	Article; Early Access						Foreign direct investment; Inflow; Agriculture sector; Determinants; Panel data	DEVELOPING-COUNTRIES; FDI; CORRUPTION; GROWTH; ECONOMIES; LOCATION; POLICY; SPILLOVERS; AFRICA; STATES	Purpose Foreign Direct Investment (FDI) is an important means of boosting the agricultural sectors of developing economies. The first necessary step to formulate effective public policies to encourage agricultural FDI inflow to a host country is to develop a comprehensive understanding of the main determinants of FDI inflow to the agricultural sector, which is the main objective of the present st…	[Zeytoonnejad Mousavian, Seyed Reza; Mirdamadi, Seyyed Mehdi] Azad Univ, Dept Agr Dev, Sci & Res Branch, Tehran, Iran; [Farajallah Hosseini, Seyed Jamal; Omidi NajafAbadi, Maryam] Azad Univ, Dept Agr Extens & Educ, Sci & Res Branch, Tehran, Iran		Mousavian, SRZ (corresponding author), Azad Univ, Dept Agr Dev, Sci & Res Branch, Tehran, Iran.	r.z.mousavian@srbiau.ac.ir; m.mirdamadi@srbiau.ac.ir; jamalfhosseini@srbiau.ac.ir; m.omidi@srbiau.ac.ir	Najafabadi, Maryam Omidi/AAU-1669-2021	Najafabadi, Maryam Omidi/0000-0003-1830-7660; Farajallah Hosseini, Seyed Jamal/0000-0002-1338-8783				73	0	0	4	4	EMERALD GROUP PUBLISHING LTD	BINGLEY	HOWARD HOUSE, WAGON LANE, BINGLEY BD16 1WA, W YORKSHIRE, ENGLAND	1026-4116	2054-6246		J ECONOM ADM SCI	J. Econom. Adm. Sci.
J	Tinta, AA; Ouedraogo, S; Thiombiano, N				Tinta, Abdoulganiour Almame; Ouedraogo, Salifou; Thiombiano, Noel			Nexus between economic growth, financial development, and energy consumption in Sub-Saharan African countries: A dynamic approach	NATURAL RESOURCES FORUM			English	Article						economic growth; financial development; renewable energy consumption; Sub-Saharan Africa; SUR model	QUALITY	This study investigates the nexus between economic growth, financial development, and renewable energy consumption in Sub-Saharan African countries. Using a dynamic approach and seemingly unrelated regressions (SUR) from 48 countries over the period 2000-2019, the findings show that financial development, government expenditures, capital, international trade, education, and the quality of governa…	[Tinta, Abdoulganiour Almame] Joseph Ki ZERBO Univ, Dept Stat & Econ, 14 POB 74, Ouagadougou 14, Burkina Faso; [Ouedraogo, Salifou; Thiombiano, Noel] Thomas Sankara Univ, Dept Econ & Management, Ouagadougou, Burkina Faso		Tinta, AA (corresponding author), Joseph Ki ZERBO Univ, Dept Stat & Econ, 14 POB 74, Ouagadougou 14, Burkina Faso.	aatinta@st.ug.edu.gh		Abdoulganiour Almame, TINTA/0000-0002-9691-4039; NOEL, THIOMBIANO/0000-0003-2022-7168				37	1	1	0	0	WILEY	HOBOKEN	111 RIVER ST, HOBOKEN 07030-5774, NJ USA	0165-0203	1477-8947		NAT RESOUR FORUM	Nat. Resour. Forum	NOV	2021	45	4
J	Musah, M; Owusu-Akomeah, M; Boateng, F; Iddris, F; Mensah, IA; Antwi, SK; Agyemang, JK				Musah, Mohammed; Owusu-Akomeah, Michael; Boateng, Frank; Iddris, Faisal; Mensah, Isaac Adjei; Antwi, Stephen Kwadwo; Agyemang, Joseph Kwasi			Long-run equilibrium relationship between energy consumption and CO2 emissions: a dynamic heterogeneous analysis on North Africa	ENVIRONMENTAL SCIENCE AND POLLUTION RESEARCH			English	Article						Long-run equilibrium relationship; Energy consumption; Urbanization; Economic growth; CO2 emissions; North Africa	ENVIRONMENTAL KUZNETS CURVE; CARBON-DIOXIDE EMISSIONS; FOREIGN DIRECT-INVESTMENT; ECONOMIC-GROWTH; RENEWABLE ENERGY; ELECTRICITY CONSUMPTION; FINANCIAL DEVELOPMENT; NONRENEWABLE ENERGY; CLIMATE-CHANGE; EMPIRICAL-EVIDENCE	Environmental protection and sustainable development are inextricably linked. This linkage is particularly crucial for North Africa, where the use of carbon-intensive energies has created environmental and economic challenges. Amazingly, limited studies on the connection between energy consumption and environmental quality has been conducted to help with policy options to minimize the above menac…	[Musah, Mohammed; Owusu-Akomeah, Michael] Ghana Commun Technol Univ, Fac IT Business, Dept Accounting Banking & Finance, Accra, Ghana; [Boateng, Frank] Univ Mines & Technol, Fac Integrated Management Sci, Dept Management Studies, Tarkwa, Ghana; [Iddris, Faisal] Akenten Appiah Menka Univ Skills Training & Entre, Dept Management Studies Educ, Kumasi, Ghana; [Mensah, Isaac Adjei] Jiangsu Univ, Sch M…		Musah, M (corresponding author), Ghana Commun Technol Univ, Fac IT Business, Dept Accounting Banking & Finance, Accra, Ghana.	prophe2013@yahoo.com		Musah, Mohammed/0000-0002-9061-3219				136	4	4	1	1	SPRINGER HEIDELBERG	HEIDELBERG	TIERGARTENSTRASSE 17, D-69121 HEIDELBERG, GERMANY	0944-1344	1614-7499		ENVIRON SCI POLLUT R	Environ. Sci. Pollut. Res.	FEB	2022	29	7
J	Landry, D				Landry, David			Making It Rain? Comparing the Determinants of Chinese and Western FDI Flows to Africa	GLOBAL POLICY			English	Article							FOREIGN DIRECT-INVESTMENT; CORRUPTION	This paper tests whether Chinese FDI disproportionately flows to poorly governed African countries, compared to those of the West. It also explores whether UN voting alignment between home and host countries, development loans from the former to the latter, and host countries' market size, natural resource wealth, and per capita income impact Chinese and Western FDI flows differently. It finds th…	[Landry, David] Duke Kunshan Univ, Int Polit Econ & Int Dev, Suzhou, Peoples R China; [Landry, David] Duke Univ, Practice, Durham, NC 27706 USA		Landry, D (corresponding author), Duke Kunshan Univ, Int Polit Econ & Int Dev, Suzhou, Peoples R China.; Landry, D (corresponding author), Duke Univ, Practice, Durham, NC 27706 USA.	david.g.landry@duke.edu						50	0	0	3	3	WILEY	HOBOKEN	111 RIVER ST, HOBOKEN 07030-5774, NJ USA	1758-5880	1758-5899		GLOB POLICY	Glob. Policy	SEP	2021	12	4
J	Chaudhry, IS; Yin, WH; Ali, SA; Faheem, M; Abbas, Q; Farooq, F; Rahman, SU				Chaudhry, Imran Sharif; Yin, Weihua; Ali, Syed Ahtsham; Faheem, Muhammad; Abbas, Qaiser; Farooq, Fatima; Rahman, Saeed Ur			Moderating role of institutional quality in validation of pollution haven hypothesis in BRICS: a new evidence by using DCCE approach	ENVIRONMENTAL SCIENCE AND POLLUTION RESEARCH			English	Article; Early Access						Ecological footprint; Foreign direct investment; Institutional quality; DCCE approach	LAGRANGE MULTIPLIER TEST; PANEL-DATA; ERROR-CORRECTION; TESTS; COINTEGRATION	The technological innovation and strict environmental protocols in the highly developed regions have become the primary sources for foreign direct investment to move in the pollution haven economies. In this regard, this study attempted to identify the role of foreign direct investment (FDI) in the developing economies of the Brazil. Russia, India. China, and South Africa (BRICS) region. For this…	[Chaudhry, Imran Sharif; Faheem, Muhammad; Farooq, Fatima] Bahauddin Zakariya Univ, Sch Econ, Multan, Pakistan; [Yin, Weihua; Ali, Syed Ahtsham] Shanghai Jianqiao Univ, Business Sch, Shanghai, Peoples R China; [Abbas, Qaiser; Rahman, Saeed Ur] Ghazi Univ, Dept Econ, Dg Khan, Pakistan		Yin, WH (corresponding author), Shanghai Jianqiao Univ, Business Sch, Shanghai, Peoples R China.	imran@bzu.edu.pk; whyin@126.com; brillpak@yahoo.com; faheem@bzu.edu.pk; Qabbas@gudgk.edu.pk; fatimafarooq@bzu.cdu.pk; srehman@gudgk.edu.pk						56	0	0	5	5	SPRINGER HEIDELBERG	HEIDELBERG	TIERGARTENSTRASSE 17, D-69121 HEIDELBERG, GERMANY	0944-1344	1614-7499		ENVIRON SCI POLLUT R	Environ. Sci. Pollut. Res.
J	Moraghen, W; Seetanah, B; Sookia, N				Moraghen, Warren; Seetanah, Boopen; Sookia, Noor			Impact of exchange rate and exchange rate volatility on foreign direct investment inflow for Mauritius: A dynamic time series approach	AFRICAN DEVELOPMENT REVIEW-REVUE AFRICAINE DE DEVELOPPEMENT			English	Article							SUB-SAHARAN AFRICA; RATE VARIABILITY; UNITED-STATES; FDI; DETERMINANTS; TRADE; FLOWS; COMPETITION; GROWTH	Studies focusing on the determinants of foreign direct investment (FDI) inflow to Sub-Saharan African countries remain fairly limited. Such existing research mostly focuses on the level of the exchange rate, often ignoring its volatility. This paper assesses the impact of the real exchange rate and exchange rate volatility on FDI flows for the case of Mauritius, one of the best economic performer…	[Moraghen, Warren; Seetanah, Boopen] Univ Mauritius, Dept Finance & Accounting, Reduit, Mauritius; [Sookia, Noor] Univ Mauritius, Dept Math, Reduit, Mauritius		Moraghen, W (corresponding author), Univ Mauritius, Dept Finance & Accounting, Reduit, Mauritius.	iwarrenpgm@gmail.com						69	0	0	2	2	WILEY	HOBOKEN	111 RIVER ST, HOBOKEN 07030-5774, NJ USA	1017-6772	1467-8268		AFR DEV REV	Afr. Dev. Rev.	DEC	2021	33	4
J	Farooq, U				Farooq, Umar			Foreign direct investment, foreign aid, and CO2 emissions in Asian economies: does governance matter?	ENVIRONMENTAL SCIENCE AND POLLUTION RESEARCH			English	Article						Foreign direct investment; Foreign aid; Country level governance; CO2 emissions; Asian economies	SUB-SAHARAN AFRICA; GROWTH; FDI; QUALITY; IMPACT; ENERGY	Due to emanating global warming, all countries of the world are focusing on policy development regarding mitigation of environmental pollution. However, there exist multiple factors that interrupt such environmental protection actions both positively and negatively. Following this, this study aims to explore the dynamical impact of governance on the relationship between foreign direct investment,…	[Farooq, Umar] Xi An Jiao Tong Univ, Sch Econ & Finance, Xian, Shaanxi, Peoples R China		Farooq, U (corresponding author), Xi An Jiao Tong Univ, Sch Econ & Finance, Xian, Shaanxi, Peoples R China.	umerrana246@gmail.com		Farooq, Umar/0000-0002-5772-5243	National Natural Science Foundation of ChinaNational Natural Science Foundation of China (NSFC) [72076174]	This study is funded by the National Natural Science Foundation of China under grant number 72076174.		40	2	2	8	9	SPRINGER HEIDELBERG	HEIDELBERG	TIERGARTENSTRASSE 17, D-69121 HEIDELBERG, GERMANY	0944-1344	1614-7499		ENVIRON SCI POLLUT R	Environ. Sci. Pollut. Res.	JAN	2022	29	5
J	Islam, MA; Liu, HY; Khan, MA; Islam, MT; Sultanuzzamana, MR				Islam, Mollah Aminul; Liu, Haiyun; Khan, Muhammad Asif; Islam, Md Tariqul; Sultanuzzamana, Md Reza			Does foreign direct investment deepen the financial system in Southeast Asian economies?	JOURNAL OF MULTINATIONAL FINANCIAL MANAGEMENT			English	Article						Foreign direct investment; Financial deepening; Southeast Asia; FGLS; PCSE	INSTITUTIONAL QUALITY; CAPITAL CONTROLS; TRADE OPENNESS; GROWTH; DETERMINANTS; AFRICA; PANEL; PERFORMANCE; TECHNOLOGY; GOVERNANCE	This study empirically examines the role of foreign direct investment (FDI) in triggering financial deepening (FD) in the Southeast Asian region. More specifically, it investigates the direct and indirect role of FDI in enhancing the level of FD. The findings of the robust feasible generalized least squares (FGLS) and panel-corrected standard errors (PCSE) estimators suggest that FDI acts as an e…	[Islam, Mollah Aminul; Liu, Haiyun; Sultanuzzamana, Md Reza] Huazhong Univ Sci & Technol, Sch Econ, Luoyu Rd 1037, Wuhan, Hubei, Peoples R China; [Islam, Mollah Aminul; Islam, Md Tariqul] Jatiya Kabi Kazi Nazrul Islam Univ, Fac Business Adm, Namapara Mymensingh, Bangladesh; [Khan, Muhammad Asif] Univ Kotli, Dept Commerce, Ajk, Pakistan; [Islam, Md Tariqul] Univ Lincoln, Lincoln Int Business Sch, …		Islam, MA (corresponding author), Huazhong Univ Sci & Technol, Sch Econ, Luoyu Rd 1037, Wuhan, Hubei, Peoples R China.; Khan, MA (corresponding author), Univ Kotli, Dept Commerce, Ajk, Pakistan.	mollahaminul@hustedu.cn; ihaiyun@hust.edu.cn; khanasif82@uokajik.edu.pk; tariqul@jkkniu.edu.bd; reza2smart@yahoo.com	; Sultanuzzaman, Md Reza/A-5498-2019	Islam, Md Tariqul/0000-0003-2800-8090; ISLAM, MOLLAH AMINUL/0000-0003-2162-0375; Sultanuzzaman, Md Reza/0000-0001-6451-2329	Fundamental Research Funds from Central Universities: A Study of the Environmental Effectsof Two-way FDI (Foreign Direct Investment) [2017WKZDJC008]	This study was supported by Fundamental Research Funds from Central Universities: A Study of the Environmental Effectsof Two-way FDI (Foreign Direct Investment) [grant number 2017WKZDJC008].		60	3	3	0	0	ELSEVIER	AMSTERDAM	RADARWEG 29, 1043 NX AMSTERDAM, NETHERLANDS	1042-444X	1873-1309		J MULTINATL FINANC M	J. Multinatl. Financ. Manag.	SEP	2021	61
J	Wang, YM; Sarkar, A; Ma, LY; Wu, Q; Wei, F				Wang, Yameng; Sarkar, Apurbo; Ma, Linyan; Wu, Qian; Wei, Feng			Measurement of Investment Potential and Spatial Distribution of Arable Land among Countries within the Belt and Road Initiative	AGRICULTURE-BASEL			English	Article						overseas arable land investment; potential measuring; spatial differentiation pattern; fuzzy C-means clustering; belt and road initiatives	FUZZY C-MEANS; FOREIGN DIRECT-INVESTMENT; SOUTHEAST-ASIA; FOOD SECURITY; CHINA; OVERSEAS; DETERMINANTS; WATER; FDI; AGRICULTURE	The belt and road initiative (BRI) is a mutual development approach projected by China, which delivers exceptional opportunities for multi-phased communication and cooperation across Asia, Africa, and Europe. It opens ample opportunities for China to easily invest in overseas arable land. Based on the macro data of 119 countries in 2010 and 2016 before and after the BRI, the study comprehensively…	[Wang, Yameng; Sarkar, Apurbo; Ma, Linyan; Wu, Qian; Wei, Feng] Northwest A&F Univ, Coll Econ & Management, Yangling 712100, Shaanxi, Peoples R China		Wei, F (corresponding author), Northwest A&F Univ, Coll Econ & Management, Yangling 712100, Shaanxi, Peoples R China.	wym@nwafu.edu.cn; apurbo@nwafu.edu.cn; malinyan@nwafu.edu.cn; wuqian1803@nwafu.edu.cn; weifeng@nwsuaf.edu.cn	Sarkar, Apurbo/AAO-7476-2020	Sarkar, Apurbo/0000-0001-6520-9217; Wang, YaMeng/0000-0001-9848-4098	National Natural Science Foundation of ChinaNational Natural Science Foundation of China (NSFC) [71673222, 72064009]; Humanities and Social Science Fund of Ministry of Education of ChinaMinistry of Education, China [15XJA790005]; China Scholarship CouncilChina Scholarship Council [202106300001]; Shaanxi Provincial Key R&D Program Project [2020KW-029]	This research was funded by the National Natural Science Foundation of China, grant numbers 71673222 and 72064009, the Humanities and Social Science Fund of Ministry of Education of China, grant number 15XJA790005, the China Scholarship Council Funded Project, grant number 202106300001, and the Shaanxi Provincial Key R&D Program Project, grant number 2020KW-029.		84	2	2	8	8	MDPI	BASEL	ST ALBAN-ANLAGE 66, CH-4052 BASEL, SWITZERLAND		2077-0472		AGRICULTURE-BASEL	Agriculture-Basel	SEP	2021	11	9
J	Modugu, KP; Dempere, J				Modugu, Kennedy Prince; Dempere, Juan			Globalization and Foreign Direct Investment in the GCC Countries: A Recipe for Post COVID-19 Recovery	JOURNAL OF ASIAN FINANCE ECONOMICS AND BUSINESS			English	Article						Globalization; Foreign Direct Investment; De Jure; COVID-19; GCC	ECONOMIC-GROWTH; TESTS	This study investigates the long-run relationship between the de jure economic, political, and social globalization and foreign direct investments in the Gulf Cooperation Council (GCC) to establish whether policies that foster trade and investment relations among geographical entities can help revive the GCC countries from the prevailing economic debacles of the COVID-19 pandemic. This study is d…	[Modugu, Kennedy Prince] HCT Business Sch, Business Fac, Academic City, Dubai, U Arab Emirates; [Modugu, Kennedy Prince; Dempere, Juan] HCT Business Sch, Dubai Campus, Academic City, Dubai, U Arab Emirates		Modugu, KP (corresponding author), HCT Business Sch, Business Fac, Academic City, Dubai, U Arab Emirates.; Modugu, KP (corresponding author), HCT Business Sch, Dubai Campus, Academic City, Dubai, U Arab Emirates.	kmodugu@hct.ac.ae; jdempere@hct.ac.ae						33	0	0	2	2	KOREA DISTRIBUTION SCIENCE ASSOC	GYEONGGI	HANSHIN OFFICETEL STE 1030, 2463-4, SHINHEUNG-DONG SUJEONG-GU, SEONGNAM, GYEONGGI, 461-713, SOUTH KOREA	2288-4637	2288-4645		J ASIAN FINANC ECON	J. Asian Financ. Econ. Bus.	SEP	2021	8	9
J	Amowine, N; Li, HZ; Boamah, KB; Zhou, ZX				Amowine, Nelson; Li, Huaizong; Boamah, Kofi Baah; Zhou, Zhixiang			Towards Ecological Sustainability: Assessing Dynamic Total-Factor Ecology Efficiency in Africa	INTERNATIONAL JOURNAL OF ENVIRONMENTAL RESEARCH AND PUBLIC HEALTH			English	Article						total-factor ecological efficiency; ecological footprint (EF); human development index (HDI); dynamic meta-frontier SBM; DEA; Africa	FACTOR ENERGY EFFICIENCY; ENVIRONMENTAL KUZNETS CURVE; RIVER ECONOMIC BELT; PANEL-DATA EVIDENCE; FINANCIAL DEVELOPMENT; CHINA; REGIONS; URBANIZATION; 2-STAGE; GROWTH	Ecological footprint (EF) and human development index (HDI) are two critical indicators for assessing sustainable development worldwide. Past studies in Africa have ignored dynamic sustainable total-factor ecological efficiency (DSTFEE) assessment. This present study proffers a novel dynamic sustainable total-factor ecological efficiency (DSTFEE) that comprehensively assesses the ecological effic…	[Amowine, Nelson; Li, Huaizong] Yibin Univ, Dept Publ Adm & Law, 8 St Luke, Wuliangye 644000, Yibin, Peoples R China; [Boamah, Kofi Baah] Univ Profess Studies, Dept Business & Finance, Accra 23321, Ghana; [Zhou, Zhixiang] Hefei Univ Technol, Sch Econ, Hefei 230009, Peoples R China		Amowine, N (corresponding author), Yibin Univ, Dept Publ Adm & Law, 8 St Luke, Wuliangye 644000, Yibin, Peoples R China.	dramowinenelson@yibinu.edu.cn; 2020115001@yibinu.edu.cn; Kofi.boamah@upsamail.edu.gh; zhixiangzhou@hfut.edu.cn	Amowine, Nelson/AAB-7919-2022	Amowine, Nelson/0000-0001-8840-8737	Yibin University	Nelson Amowine is working as an Assistant Professor at Department of Public Administration and Law, Yibin University, he is thankful for research support provided by Yibin University. We would also like to thank for the insightful comments by reviewers on this study, as their comments helped us a lot to make enormous improvement in this research work.		74	0	0	15	15	MDPI	BASEL	ST ALBAN-ANLAGE 66, CH-4052 BASEL, SWITZERLAND		1660-4601		INT J ENV RES PUB HE	Int. J. Environ. Res. Public Health	SEP	2021	18	17
J	Atitianti, PA; Dai, Q				Atitianti, Philip Akrofi; Dai, Qian			Does Chinese Foreign Direct Investment Improve the Welfare of Africans?	JOURNAL OF AFRICAN BUSINESS			English	Article; Early Access						Africa; China; foreign direct investment; welfare; human development index; Sub-Saharan Africa	ECONOMIC-GROWTH; FDI; GOVERNANCE; POVERTY; POOR; EMPLOYMENT; POLICY	This paper assesses the impact of Chinese foreign direct investment (FDI) on welfare in African economies using recently available data on Chinese FDI in 52 African countries between 2003 and 2018. Using fixed effects and instrumental variable (IV) estimations, we find that Chinese FDI contributes significantly to the improvement of welfare in African countries. This positive impact also holds fo…	[Atitianti, Philip Akrofi; Dai, Qian] Zhongnan Univ Econ & Law, Sch Econ, 182 Nanhu Ave, Wuhan 430073, Peoples R China		Atitianti, PA (corresponding author), Zhongnan Univ Econ & Law, Sch Econ, 182 Nanhu Ave, Wuhan 430073, Peoples R China.	p.akrofi@live.com		Atitianti, Philip/0000-0002-4206-5107				58	0	0	4	4	ROUTLEDGE JOURNALS, TAYLOR & FRANCIS LTD	ABINGDON	2-4 PARK SQUARE, MILTON PARK, ABINGDON OX14 4RN, OXON, ENGLAND	1522-8916	1522-9076		J AFR BUS	J. Afr. Bus.
J	Shirazi, F; Hajli, N				Shirazi, Farid; Hajli, Nick			IT-Enabled Sustainable Innovation and the Global Digital Divides	SUSTAINABILITY			English	Article						sustainable innovation; ICT; digital divide; e-commerce; FDI; STEM; civil liberty; economic freedom; institutional settings; intellectual capacity	FOREIGN DIRECT-INVESTMENT; ECONOMIC-FREEDOM; FDI; INFORMATION; TECHNOLOGY; IMPACT; CHINA; DETERMINANTS; SPILLOVERS; STATISTICS	This article investigates the impact of information and communication technologies (ICTs), human capital, institutional settings, socio-economic, and environmental parameters on sustainable innovation (SI) using archival data for 127 economies from 2008 to 2017. We developed an econometrics research framework for investigating factors influencing SI on a global scale. We found that ICT variables,…	[Shirazi, Farid] Ryerson Univ, Ted Rogers Sch Informat Technol Management, Toronto, ON M5B 2K3, Canada; [Hajli, Nick] Swansea Univ, Sch Management, Swansea SA2 8PP, W Glam, Wales		Shirazi, F (corresponding author), Ryerson Univ, Ted Rogers Sch Informat Technol Management, Toronto, ON M5B 2K3, Canada.	f2shiraz@ryerson.ca; nick.hajli@swansea.ac.uk						146	2	2	12	12	MDPI	BASEL	ST ALBAN-ANLAGE 66, CH-4052 BASEL, SWITZERLAND		2071-1050		SUSTAINABILITY-BASEL	Sustainability	SEP	2021	13	17
J	Zhang, KH				Zhang, Kevin H.			How does South-South FDI affect host economies? Evidence from China-Africa in 2003-2018*	INTERNATIONAL REVIEW OF ECONOMICS & FINANCE			English	Article						Foreign direct investment (FDI); China's FDI (C-FDI); South-South FDI; North-South FDI; Industrialization; Economic growth	FOREIGN DIRECT-INVESTMENT; ABSORPTIVE-CAPACITY; GROWTH; PRODUCTIVITY; SPILLOVERS	Foreign direct investment (FDI) from emerging markets to developing countries has increased significantly for recent decades. Such the South-South FDI tends to behave differently from the North-South FDI. The rise of China's FDI (C-FDI) in Africa has generated considerable controversy. While the popular opinion in Africa about C-FDI is positive, the Western reaction often is highly negative. How …	[Zhang, Kevin H.] Illinois State Univ, Dept Econ, Normal, IL 61790 USA		Zhang, KH (corresponding author), Illinois State Univ, Dept Econ, Normal, IL 61790 USA.	khzhang@ilstu.edu						31	4	4	11	13	ELSEVIER	AMSTERDAM	RADARWEG 29, 1043 NX AMSTERDAM, NETHERLANDS	1059-0560	1873-8036		INT REV ECON FINANC	Int. Rev. Econ. Financ.	SEP	2021	75
J	Adebayo, TS; Awosusi, AA; Bekun, FV; Altuntas, M				Adebayo, Tomiwa Sunday; Awosusi, Abraham Ayobamiji; Bekun, Festus Victor; Altuntas, Mehmet			Coal energy consumption beat renewable energy consumption in South Africa: Developing policy framework for sustainable development	RENEWABLE ENERGY			English	Article						Coal consumption; Environmental sustainability; Carbon-reduction; Financial development; South Africa	ENVIRONMENTAL KUZNETS CURVE; FOREIGN DIRECT-INVESTMENT; CO2 EMISSIONS; ECONOMIC-GROWTH; FINANCIAL DEVELOPMENT; STATISTICAL-INFERENCE; NATURAL-GAS; UNIT-ROOT; CAUSALITY; IMPACT	Globally we are at a crossroad whereby energy production and consumption in themselves is partly blamed for climate change issues and global warming menace. The question that comes to heart is do we stop seeking energy production and consumption? of course no. Thus, there is a need for innovation on part of economies as they seek energy for sustainable development. This country-specific study foc…	[Adebayo, Tomiwa Sunday] Cyprus Int Univ, Fac Econ & Adm Sci, Dept Business Adm, Mersin 10, Nicosia, North Cyprus, Turkey; [Awosusi, Abraham Ayobamiji] Near East Univ, Fac Econ & Adm Sci, Dept Econ, Mersin 10, Nicosia, North Cyprus, Turkey; [Bekun, Festus Victor] Istanbul Gelisim Univ, Fac Econ Adm & Social Sci, Istanbul, Turkey; [Altuntas, Mehmet] Nisantasi Univ, Dept Econ, Fac Econ Adm & Social…		Bekun, FV (corresponding author), Istanbul Gelisim Univ, Fac Econ Adm & Social Sci, Istanbul, Turkey.	twaikline@gmail.com; awosusiayobamiji@gmail.com; fbekun@gelisim.edu.tr; mehmet.altuntas@nisantasi.edu.tr	Bekun, Festus Victor/AAU-3573-2020; Awosusi, Abraham/AAO-1916-2021	Awosusi, Abraham/0000-0002-3533-9181; Adebayo, Tomiwa/0000-0003-0094-1778; Bekun, festus victor/0000-0003-4948-6905				92	7	7	4	5	PERGAMON-ELSEVIER SCIENCE LTD	OXFORD	THE BOULEVARD, LANGFORD LANE, KIDLINGTON, OXFORD OX5 1GB, ENGLAND	0960-1481	1879-0682		RENEW ENERG	Renew. Energy	SEP	2021	175
J	Shittu, WO; Musibau, HO; Jimoh, SO				Shittu, Waliu Olawale; Musibau, Hammed Oluwaseyi; Jimoh, Sodiq Olaiwola			The complementary roles of human capital and institutional quality on natural resource-FDI-economic growth Nexus in the MENA region	ENVIRONMENT DEVELOPMENT AND SUSTAINABILITY			English	Article; Early Access						Dutch disease syndrome; MENA; Human capital; Institutional quality; FDI	FOREIGN DIRECT-INVESTMENT; UNIT-ROOT TESTS; SUB-SAHARAN AFRICA; ENVIRONMENTAL-QUALITY; DEPENDENCE; IMPACT; POLICY; TRADE; DETERMINANTS; CORRUPTION	A number of studies have examined the roles of natural resources endowment on economic prosperity (or otherwise). While doing this, some researchers have identified institutions (while some others have suggested human capital) as a conduit via which natural resources endowment stimulates the economy. To lend a voice to this important policy issue, this study measures the roles of human capital an…	[Shittu, Waliu Olawale] KolaDaisi Univ, Dept Econ, Ibadan, Nigeria; [Musibau, Hammed Oluwaseyi] Univ Tasmania, Tasmanian Sch Business & Econ, Hobart, Tas, Australia; [Jimoh, Sodiq Olaiwola] Kwara State Univ, Dept Econ & Dev Studies, Ilorin, Nigeria		Shittu, WO (corresponding author), KolaDaisi Univ, Dept Econ, Ibadan, Nigeria.	walesh.economist@gmail.com; mizbauhameed2010@gmail.com; sodiqjimoh7@gmail.com	Jimoh, Sodiq/ABC-9330-2021; Shittu, Waliu/E-6126-2019	Musibau, Hammed Oluwaseyi/0000-0003-2605-857X; Shittu, Waliu/0000-0002-9280-5572				100	0	0	6	6	SPRINGER	DORDRECHT	VAN GODEWIJCKSTRAAT 30, 3311 GZ DORDRECHT, NETHERLANDS	1387-585X	1573-2975		ENVIRON DEV SUSTAIN	Environ. Dev. Sustain.
J	Behera, SR; Mishra, T; Dash, DP; Mallick, L				Behera, Smruti Ranjan; Mishra, Tapas; Dash, Devi Prasad; Mallick, Lingaraj			WHAT DRIVES ENERGY CONSUMPTION IN BRICS COUNTRIES? EVIDENCE FROM ARDL BOUNDS TESTING APPROACH	SINGAPORE ECONOMIC REVIEW			English	Article; Early Access						Energy consumption; urbanization; FDI; HDI; trade openness; BRICS countries	OIL-PRICE SHOCK; ECONOMIC-GROWTH; CAUSAL RELATIONSHIP; CO2 EMISSIONS; ENVIRONMENTAL DEGRADATION; ELECTRICITY CONSUMPTION; ERROR-CORRECTION; TRADE OPENNESS; GREAT CRASH; URBANIZATION	Rapid urbanization, openness and growth in human development index are some of the leading determinants of energy consumption in developing countries, particularly in BRICS economies (Brazil, Russia, India, China and South Africa). Thanks to their innate tendency to converge to the growth path of developed nations, BRICS countries are under increasing pressure to limit high energy consumption - t…	[Behera, Smruti Ranjan] Indian Inst Technol Ropar, Dept Humanities & Social Sci, Rupnagar, Punjab, India; [Mishra, Tapas] Univ Southampton, Ctr Empir Res Finance & Banking, Southampton Business Sch, Bldg 2,Highfield Campus, Southampton, Hants, England; [Dash, Devi Prasad] Indian Inst Technol Jodhpur, Sch Management & Entrepreneurship, Jodhpur, Rajasthan, India; [Mallick, Lingaraj] Maulana Azad Na…		Behera, SR (corresponding author), Indian Inst Technol Ropar, Dept Humanities & Social Sci, Rupnagar, Punjab, India.	smrutibehera2003@gmail.com; t.k.mishra@soton.ac.uk; devi100.dash@gmail.com; lingaraj.pu@gmail.com		Mishra, Tapas/0000-0002-6902-2326				61	0	0	5	5	WORLD SCIENTIFIC PUBL CO PTE LTD	SINGAPORE	5 TOH TUCK LINK, SINGAPORE 596224, SINGAPORE	0217-5908	1793-6837		SINGAP ECON REV	Singap. Econ. Rev.
J	Lu, Z; Mahalik, MK; Padhan, H; Gupta, M; Gozgor, G				Lu, Zhou; Mahalik, Mantu Kumar; Padhan, Hemachandra; Gupta, Monika; Gozgor, Giray			Effects of Age Dependency and Urbanization on Energy Demand in BRICS: Evidence From the Machine Learning Estimator	FRONTIERS IN ENERGY RESEARCH			English	Article						renewable energy demand; non-renewable energy demand; machine learning estimator; age dependency; urbanization; STIRPAT	ECONOMIC-GROWTH; CO2 EMISSIONS; CONSUMPTION; IMPACT; POPULATION; INDUSTRIALIZATION; ELECTRICITY; COUNTRIES; DYNAMICS; OUTPUT	This paper examines the effects of age dependency ratio (the young age, old-age and overall age) and urbanization on renewable and non-renewable energy consumption in Brazil, India, China, and South Africa, considering the panel data from 1990 to 2019. We control economic growth and foreign direct investment inflows as key factors in the energy demand function using the Stochastic Impacts by Regr…	[Lu, Zhou] Zhejiang Yuexiu Univ, Sch Hospitality Adm, Shaoxing, Peoples R China; [Lu, Zhou] Tianjin Univ Commerce, Sch Econ, Tianjin, Peoples R China; [Mahalik, Mantu Kumar] Indian Inst Technol Kharagpur, Dept Humanities & Social Sci, Kharagpur, W Bengal, India; [Padhan, Hemachandra] Indian Inst Technol Madras, Dept Humanities & Social Sci, Chennai, Tamil Nadu, India; [Gupta, Monika] SP Jain Inst…		Gozgor, G (corresponding author), Istanbul Medeniyet Univ, Fac Polit Sci, Istanbul, Turkey.	giray.gozgor@medeniyet.edu.tr	Gupta, Monika/AAC-3810-2022; Gozgor, Giray/K-1372-2017	Gupta, Monika/0000-0002-6707-1749; Gozgor, Giray/0000-0003-1238-8105	Philosophy and Social Science Fund of Tianjin City, China [TJYJ20-012]	The authors acknowledge the financial supports from the Philosophy and Social Science Fund of Tianjin City, China. Project #: TJYJ20-012 (Prompting the Market Power of Tianjin City's E-commerce Firms in Belt and Road Countries: A Home Market Effect Approach).		50	0	0	13	13	FRONTIERS MEDIA SA	LAUSANNE	AVENUE DU TRIBUNAL FEDERAL 34, LAUSANNE, CH-1015, SWITZERLAND	2296-598X			FRONT ENERGY RES	Front. Energy Res.	AUG 26	2021	9
J	Kemmanang, LF; Zamke, JJD				Kemmanang, Ludovic Feulefack; Zamke, Jonas Juleo Dongmo			Does the quality of institutions matter for foreign investment concentration in Africa? Understanding the controversial role of international aid	REVIEW OF DEVELOPMENT ECONOMICS			English	Article						bilateral aid; colonial legacy; concentration; curse; foreign direct investment	NATURAL-RESOURCES; DETERMINANTS	This article investigates how the quality of institutions shapes foreign direct investment (FDI) concentration and assesses the impact on African attractiveness, controlling the effect of bilateral aid. Based on data from 37 African countries over the period 2009-2018 and using the generalized method of moments, the paper finds that FDI concentration crowds out FDI inflows from countries other th…	[Kemmanang, Ludovic Feulefack] United Nations Econ Commiss Africa, Lusaka, Zambia; [Zamke, Jonas Juleo Dongmo] Univ Dschang Cameroon, Dept Anal & Econ Policies, Dschang, Cameroon		Kemmanang, LF (corresponding author), United Nations Econ Commiss Africa, Lusaka, Zambia.	ludovic.feulefackkemmanang@un.org						52	0	0	2	2	WILEY	HOBOKEN	111 RIVER ST, HOBOKEN 07030-5774, NJ USA	1363-6669	1467-9361		REV DEV ECON	Rev. Dev. Econ.	FEB	2022	26	1
J	Utesch-Xiong, F; Kambhampati, US				Utesch-Xiong, Fredrik; Kambhampati, Uma Sarada			Determinants of Chinese Foreign Direct Investment in Africa	JOURNAL OF AFRICAN BUSINESS			English	Article; Early Access						China; Africa; FDI; institutions; markets; resources	PANEL-DATA; INSTITUTIONS; FDI; NEXUS; GMM	We investigate the role of institutions in attracting Chinese FDI into Africa. Focusing on market- and resource-seeking motivations, we consider whether the impact of institutions varies by motivation for FDI. Our data relates to 43 African countries over 11 years, and we use the Generalized Method of Moments to show that Chinese MNEs are market-seeking and are attracted by weaker institutions. T…	[Utesch-Xiong, Fredrik] Univ Bremen, Fac Business Studies & Econ, Enrique Schmidt Str 1, D-28359 Bremen, Germany; [Kambhampati, Uma Sarada] Univ Reading, Dept Econ, Reading, Berks, England		Utesch-Xiong, F (corresponding author), Univ Bremen, Fac Business Studies & Econ, Enrique Schmidt Str 1, D-28359 Bremen, Germany.	utesch@uni-bremen.de						47	0	0	6	7	ROUTLEDGE JOURNALS, TAYLOR & FRANCIS LTD	ABINGDON	2-4 PARK SQUARE, MILTON PARK, ABINGDON OX14 4RN, OXON, ENGLAND	1522-8916	1522-9076		J AFR BUS	J. Afr. Bus.
J	Hess, JP				Hess, James P.			A multi-level analysis of sustainability practices in Ghana: examining the timber, cocoa, and gold mining industries	INTERNATIONAL JOURNAL OF ORGANIZATIONAL ANALYSIS			English	Article; Early Access						Ghana; Sustainability; Timber industry; Cocoa industry; Goldmining industry	SYSTEMS THINKING APPROACH; DEVELOPING-COUNTRIES; BARRIERS; ADOPTION; AFRICA; GROWTH	Purpose The purpose of this paper is to examine the macro-, meso- and micro-level approaches to building sustainability in Ghana's timber, cocoa and goldmining industries s Ghana works to align sustainability efforts with the sustainable development goals proposed by the United Nations. Design/methodology/approach Using qualitative content analysis, a synthesis of contemporary literature on Ghana…	[Hess, James P.] Indiana Univ Purdue Univ, Dept Management & Mkt, Richard T Doermer Sch Business & Management Sci, Ft Wayne, IN 46805 USA		Hess, JP (corresponding author), Indiana Univ Purdue Univ, Dept Management & Mkt, Richard T Doermer Sch Business & Management Sci, Ft Wayne, IN 46805 USA.	hessjp@pfw.edu						67	0	0	1	1	EMERALD GROUP PUBLISHING LTD	BINGLEY	HOWARD HOUSE, WAGON LANE, BINGLEY BD16 1WA, W YORKSHIRE, ENGLAND	1934-8835	1758-8561		INT J ORGAN ANAL	Int. J. Organ. Anal.
J	Morgan, P				Morgan, Pippa			'Many Chinas?' provincial internationalization and Chinese foreign direct investment in Africa	OXFORD DEVELOPMENT STUDIES			English	Article						China; Africa; foreign direct investment; provincial outward investment; internationalization	LOCATION CHOICE; TIME-SERIES; DETERMINANTS; FIRM; ENTERPRISES; INWARD; GROWTH; IMPACT; EXPORT; TRADE	Chinese provincial firms are a major and growing source of foreign direct investment (FDI) in Africa, yet there has thus far been little systematic analysis of their motives and behaviour. Based on statistical analysis of a panel of mainland China's 31 provinces from 2000 to 2015 and a study of three diverse provincial cases, and modifying the classic Organization-Location-Internalization theory …	[Morgan, Pippa] Kunshan Univ, Social Sci, Suzhou, Peoples R China		Morgan, P (corresponding author), Duke Kunshan Univ, Social Sci, 8 Duke Ave, Suzhou 215316, Jiangsu, Peoples R China.	pippa.morgan@dukekunshan.edu.cn						56	0	0	3	3	ROUTLEDGE JOURNALS, TAYLOR & FRANCIS LTD	ABINGDON	2-4 PARK SQUARE, MILTON PARK, ABINGDON OX14 4RN, OXON, ENGLAND	1360-0818	1469-9966		OXF DEV STUD	Oxf. Dev. Stud.	OCT 2	2021	49	4
J	Ataman, G; Kahraman, S				Ataman, Gorkem; Kahraman, Serpil			STOCK MARKET PREDICTION IN BRICS COUNTRIES USING LINEAR REGRESSION AND ARTIFICIAL NEURAL NETWORK HYBRID MODELS	SINGAPORE ECONOMIC REVIEW			English	Article; Early Access						Stock market; BRICS; financial market; ANN; hybrid models	EXCHANGE-RATES; FOREIGN-EXCHANGE; PRICES; RETURNS; DOLLAR	The BRICS (Brazil, Russia, India, China and South Africa) acronym was created by the International Monetary Foundation (IMF)-Group of Seven (G7) to represent the bloc of developing economies which crucially impact on the global economy by their potential economic growth. Most of the foreign direct investment are considering the stock markets of BRICS as the most attractive destination for foreign…	[Ataman, Gorkem] Yasar Univ, Dept Business Adm, Izmir, Turkey; [Kahraman, Serpil] Yasar Univ, Dept Econ, Izmir, Turkey		Kahraman, S (corresponding author), Yasar Univ, Dept Econ, Izmir, Turkey.	Serpil.kahraman@yasar.edu.tr	sariyer, gorkem/AAA-1524-2019; Kahraman, Serpil/B-4175-2016	sariyer, gorkem/0000-0002-8290-2248; Kahraman, Serpil/0000-0003-4570-1604				43	0	0	11	12	WORLD SCIENTIFIC PUBL CO PTE LTD	SINGAPORE	5 TOH TUCK LINK, SINGAPORE 596224, SINGAPORE	0217-5908	1793-6837		SINGAP ECON REV	Singap. Econ. Rev.
J	Zakari, A; Khan, I				Zakari, Abdulrasheed; Khan, Irfan			Boosting economic growth through energy in Africa: the role of Chinese investment and institutional quality	JOURNAL OF CHINESE ECONOMIC AND BUSINESS STUDIES			English	Article; Early Access						Chinese FDI; institutional quality; energy consumption; economic growth; PCSE; P-ARDL	FOREIGN DIRECT-INVESTMENT; CONSUMPTION; CAUSALITY; EMISSION; LEVEL; TESTS; NEXUS; ASIA	In 2019, Chinese investment rose to $110 billion across all sectors in Africa. However, there are many criticisms that the Chinese presence is a curse to the development of Africa. Hence, we direct our attention to unravel the truth about these allegations by examining the underlying effect of institutional quality and Chinese investment in Africa on energy consumption (EC) and its impact on econ…	[Zakari, Abdulrasheed] Beijing Inst Technol, Sch Management & Econ, Beijing, Peoples R China; [Khan, Irfan] Alma Mater Europaea Maribor, Maribor, Slovenia		Zakari, A (corresponding author), Beijing Inst Technol, Sch Management & Econ, Beijing, Peoples R China.	el_rasheed81@yahoo.com	Zakari, Abdulrasheed/AAV-7440-2020	Zakari, Abdulrasheed/0000-0001-5252-6977; Khan, Irfan/0000-0002-8839-167X				70	6	6	2	2	ROUTLEDGE JOURNALS, TAYLOR & FRANCIS LTD	ABINGDON	2-4 PARK SQUARE, MILTON PARK, ABINGDON OX14 4RN, OXON, ENGLAND	1476-5284	1476-5292		J CHIN ECON BUS STUD	J. Chin. Econ. Bus. Stud.
J	Donaubauer, J; Kannen, P; Steglich, F				Donaubauer, Julian; Kannen, Peter; Steglich, Frauke			Foreign Direct Investment & Petty Corruption in Sub-Saharan Africa: An Empirical Analysis at the Local Level	JOURNAL OF DEVELOPMENT STUDIES			English	Article						FDI; corruption; georeferenced data; Sub-Saharan Africa	ECONOMIC-GROWTH; SPILLOVERS; RENTS	Inspired by a recent and ongoing debate about whether foreign direct investment (FDI) represents a blessing for or an impediment to economic, social, and political development in FDI host countries this paper addresses two issues: Does the presence of foreign investors impact the occurrence of petty corruption? If so, what are the main underlying mechanisms? Geocoding an original firm-level datas…	[Donaubauer, Julian; Kannen, Peter] Helmut Schmidt Univ Hamburg, Dept Econ, Holstenhofweg 85, D-22043 Hamburg, Germany; [Steglich, Frauke] Kiel Inst World Econ, Kiel, Germany		Donaubauer, J (corresponding author), Helmut Schmidt Univ Hamburg, Dept Econ, Holstenhofweg 85, D-22043 Hamburg, Germany.	julian.donaubauer@hsu-hh.de			Leibniz Association through the Leibniz Science Campus KCG [SAS-2016-IfW-LWC]	We would like to thank Adnan Seric for the provision of the UNIDO AIS data. For helpful comments we thank participants at the HSU-IfW-Workshop in Development and Environmental Economics (Hamburg, 2018), the UNIDO Research Seminar (Vienna, 2018), the Mainz Workshop on Foreign Direct Investment and Multinational Corporations (Mainz, 2018), the IfW Young Researchers Seminar (Kiel, 2018), the Aarhus-…		40	0	0	1	1	ROUTLEDGE JOURNALS, TAYLOR & FRANCIS LTD	ABINGDON	2-4 PARK SQUARE, MILTON PARK, ABINGDON OX14 4RN, OXON, ENGLAND	0022-0388	1743-9140		J DEV STUD	J. Dev. Stud.	JAN 2	2022	58	1
J	Zhou, XX; Zhao, X				Zhou, Xiaoxiao; Zhao, Xin			Does diversified environmental regulation make FDI cleaner and more beneficial to China's green growth?	ENVIRONMENTAL SCIENCE AND POLLUTION RESEARCH			English	Article						Foreign direct investment; Environmental regulation; Green growth; Spillover effect; Threshold effect	ENERGY-CONSUMPTION; HETEROGENEOUS INFLUENCE; PERFORMANCE EVIDENCE; ECONOMIC-GROWTH; IMPACT; INNOVATION; POLLUTION; INVESTMENT; EMISSIONS; AFRICA	With the internationalization and financial development, it is urgent to explore the effect of foreign direct investment on green economy under the context of multiple environmental regulations. By using the provincial panel data in the period of 2000-2016, the paper adopts the System Generalized Method of Moments and threshold models to detect the moderating effect of diversified environmental r…	[Zhou, Xiaoxiao] Anhui Univ Finance & Econ, Sch Finance, Bengbu 233030, Anhui, Peoples R China; [Zhao, Xin] Anhui Univ Finance & Econ, Sch Stat & Appl Math, Bengbu 233030, Anhui, Peoples R China		Zhao, X (corresponding author), Anhui Univ Finance & Econ, Sch Stat & Appl Math, Bengbu 233030, Anhui, Peoples R China.	zhaoshin_1993@163.com		Zhao, Xin/0000-0002-6232-9835	National Natural Science Foundation of ChinaNational Natural Science Foundation of China (NSFC) [71804001, 71934001, 71703073]; Planning Project of Philosophy and Social Science Research in Anhui Province [AHSKQ2017D03]	This work was supported by the National Natural Science Foundation of China (Grant No. 71804001, 71934001, 71703073) and the Planning Project of Philosophy and Social Science Research in Anhui Province (Grant No. AHSKQ2017D03).		61	3	3	13	18	SPRINGER HEIDELBERG	HEIDELBERG	TIERGARTENSTRASSE 17, D-69121 HEIDELBERG, GERMANY	0944-1344	1614-7499		ENVIRON SCI POLLUT R	Environ. Sci. Pollut. Res.	JAN	2022	29	3
J	Fonchamnyo, DC; Dinga, GD; Ngum, VC				Fonchamnyo, Dobdinga Cletus; Dinga, Gildas Dohba; Ngum, Vahsegmi Carolle			Revisiting the nexus between domestic investment, foreign direct investment and external debt in SSA countries: PMG-ARDL approach	AFRICAN DEVELOPMENT REVIEW-REVUE AFRICAINE DE DEVELOPPEMENT			English	Article							PANEL COINTEGRATION; PRIVATE INVESTMENT; CAPITAL FLOWS; UNIT ROOTS; TESTS; COMPLEMENTARITY; AFRICA; FDI	This paper investigates the short- and long-run effects of external debt and foreign direct investment (FDI) on domestic investment in sub-Saharan Africa (SSA) from 1990 to 2017. We employ the pooled mean group ARDL technique and panel Granger causality test to attain the objectives of the study. The result indicates that FDI exerts a positive and statistically significant effect on domestic inve…	[Fonchamnyo, Dobdinga Cletus] Univ Bamenda, Fac Econ & Management Sci, Bamenda, North West Regi, Cameroon; [Dinga, Gildas Dohba; Ngum, Vahsegmi Carolle] Cyprus Int Univ Nicosia, Fac Econ & Adm Sci, Nicosia, North Cyprus, Cyprus		Dinga, GD (corresponding author), Univ Bamenda, Fac Econ & Management Sci, Bamenda, North West Regi, Cameroon.	gildoh1995@gmail.com	dinga, gildas dohba/AAU-7479-2020	dinga, gildas dohba/0000-0002-2272-972X				56	1	1	1	1	WILEY	HOBOKEN	111 RIVER ST, HOBOKEN 07030-5774, NJ USA	1017-6772	1467-8268		AFR DEV REV	Afr. Dev. Rev.	SEP	2021	33	3
J	Chih, YY; Kishan, RP; Ojede, A				Chih, Yao-Yu; Kishan, Ruby P.; Ojede, Andrew			Be good to thy neighbours: A spatial analysis of foreign direct investment and economic growth in sub-Saharan Africa	WORLD ECONOMY			English	Article						conflict; democracy; economic growth; FDI inflows; natural resources; spatial dependence; sub-Saharan Africa; trade	NATURAL-RESOURCE CURSE; TRADE LIBERALIZATION; TECHNOLOGY-TRANSFER; FDI; OPENNESS; POLICY; CAUSALITY; PRODUCTIVITY; SPILLOVERS; INSTITUTIONS	This paper employs a spatial dependency framework to examine intermediary roles played by trade, institutional quality and natural resource endowment in determining direct and indirect (spillover) effects of inbound foreign direct investment (FDI) on economic growth. We develop a number of spatial mechanisms to assess how these intermediary factors limit and/or enhance the effect of FDI on econom…	[Chih, Yao-Yu; Kishan, Ruby P.; Ojede, Andrew] Texas State Univ, Dept Finance & Econ, San Marcos, TX 78666 USA		Chih, YY (corresponding author), Texas State Univ, Dept Finance & Econ, San Marcos, TX 78666 USA.			Ojede, Andrew/0000-0001-9669-8404; Chih, Yao-Yu/0000-0002-5192-337X				84	0	0	2	3	WILEY	HOBOKEN	111 RIVER ST, HOBOKEN 07030-5774, NJ USA	0378-5920	1467-9701		WORLD ECON	World Econ.	MAR	2022	45	3
J	Mishra, S; Paneru, K				Mishra, Shila; Paneru, Khyam			DETERMINANTS OF FOREIGN DIRECT INVESTMENT: A COMPARATIVE STUDY OF TWO SOUTH ASIAN COUNTRIES	ADVANCES AND APPLICATIONS IN STATISTICS			English	Article						foreign direct investment; financial development; trade; natural resources	FINANCIAL DEVELOPMENT; ECONOMIC-GROWTH; EXCHANGE-RATES; FDI INFLOWS; AFRICA; INSTITUTIONS; IMPACT; POLICY	This study investigates the macroeconomic factors that determine foreign direct investment (FDI) inflows in South Asian countries. To that end, we consider Nepal and India at two levels of development. We propose seven factors: financial development, GDP growth, infrastructure development, trade openness, exchange rate, labor force, and natural resources as the possible determinants of FDI. Mean …	[Mishra, Shila] Peoples Friendship Univ Russia, RUDN Univ, Dept Mkt, Moscow, Russia; [Paneru, Khyam] Univ Tampa, Dept Math, Tampa, FL 33606 USA		Mishra, S (corresponding author), Peoples Friendship Univ Russia, RUDN Univ, Dept Mkt, Moscow, Russia.	shila.mishra11@gmail.com; kpaneru@ut.edu						47	0	0	1	1	PUSHPA PUBLISHING HOUSE	ALLAHABAD	VIJAYA NIWAS, 198, MUMFORDGANJ, ALLAHABAD, 211002, INDIA	0972-3617			ADV APPL STAT	Adv. Appl. Stat.	AUG	2021	69	2
J	Appiah-Kubi, SNK; Malec, K; Phiri, J; Maitah, M; Gebeltova, Z; Smutka, L; Blazek, V; Maitah, K; Sirohi, J				Appiah-Kubi, Seth Nana Kwame; Malec, Karel; Phiri, Joseph; Maitah, Mansoor; Gebeltova, Zdenka; Smutka, Lubos; Blazek, Vojtech; Maitah, Kamil; Sirohi, Jitka			Impact of Tax Incentives on Foreign Direct Investment: Evidence from Africa	SUSTAINABILITY			English	Article						foreign direct investment; tax incentives; tax holiday; tax concession; corporate tax rate; panel data	PANEL-DATA; DETERMINANTS; GOVERNANCE; SPECIFICATION; EMPLOYMENT; TESTS	African countries have faced competition and several challenges to attract foreign direct investment given the role that FDIs play in the development process. Several efforts made have been futile because of numerous factors that play against the business environment for foreign investments. Our paper analyses the influence of tax incentives on foreign direct investment in African economies based…	[Appiah-Kubi, Seth Nana Kwame; Malec, Karel; Phiri, Joseph; Maitah, Mansoor; Gebeltova, Zdenka; Smutka, Lubos; Maitah, Kamil; Sirohi, Jitka] Czech Univ Life Sci Prague, Fac Econ & Management, Dept Econ, Prague 16500, Czech Republic; [Blazek, Vojtech] Univ South Bohemia Ceske Budejovice, Dept Geog, Fac Educ, Ceske Budejovice 37115, Czech Republic		Appiah-Kubi, SNK (corresponding author), Czech Univ Life Sci Prague, Fac Econ & Management, Dept Econ, Prague 16500, Czech Republic.	appiah-kubi@pef.czu.cz; maleck@pef.czu.cz; phiri@pef.czu.cz; maitah@pef.czu.cz; gebeltova@pef.czu.cz; smutka@pef.czu.cz; vblazek@jcu.cz; maitahk@pef.czu.cz; sirohi@pef.czu.cz	APPIAH-KUBI, SETH NANA KWAME/AAS-2155-2020; Phiri, Joseph/ABA-1502-2020; M, Karel/AAX-2082-2021; Sirohi, Jitka/AAD-8265-2020; Malec, Karel/ABE-1982-2020; Smutka, Lubos/K-6401-2015; Sirohi, Jitka/F-8295-2015; Maitah, Mansoor/G-7556-2014; Gebeltova, Zdenka/H-3072-2018	APPIAH-KUBI, SETH NANA KWAME/0000-0002-5473-8276; Phiri, Joseph/0000-0002-0284-1693; Malec, Karel/0000-0002-3395-018X; Smutka, Lubos/0000-0001-5385-1333; Sirohi, Jitka/0000-0002-6952-5732; Maitah, Mansoor/0000-0003-2797-3155; Gebeltova, Zdenka/0000-0002-3276-967X; Blazek, Vojtech/0000-0002-3499-5232				60	1	1	13	20	MDPI	BASEL	ST ALBAN-ANLAGE 66, CH-4052 BASEL, SWITZERLAND		2071-1050		SUSTAINABILITY-BASEL	Sustainability	AUG	2021	13	15
J	Kemmanang, LF				Kemmanang, Ludovic Feulefack			Does resource dependence cushion the impact of thin capitalization rules on foreign investment inflows? Evidence from Africa	RESOURCES POLICY			English	Article						Thin capitalization rules; Mineral prices; Rents; Foreign direct investment; Africa	MULTINATIONAL FIRMS; INTERNAL DEBT; TAXES	Due both to the prevarication of political elites and to tax evasion and capital flight by multinationals, Africa's development has not benefited as much from the continent's mineral resources as it should have. The thin capitalization rules (TCRs) implemented by several mineral resources rich-countries to alleviate this concern seem contradictory to the attractiveness policies in force, which re…	[Kemmanang, Ludovic Feulefack] United Nations Econ Commiss Africa, POB 30647, Lusaka, Zambia		Kemmanang, LF (corresponding author), United Nations Econ Commiss Africa, POB 30647, Lusaka, Zambia.	ludovic.feulefackkemmanang@un.org						60	0	0	1	1	ELSEVIER SCI LTD	OXFORD	THE BOULEVARD, LANGFORD LANE, KIDLINGTON, OXFORD OX5 1GB, OXON, ENGLAND	0301-4207	1873-7641		RESOUR POLICY	Resour. Policy	AUG	2021	72
J	Fon, RM; Filippaios, F; Stoian, C; Lee, SH				Fon, Roger Mongong; Filippaios, Fragkiskos; Stoian, Carmen; Lee, Soo Hee			Does foreign direct investment promote institutional development in Africa?	INTERNATIONAL BUSINESS REVIEW			English	Article						Foreign direct investment; Co-evolution; Institutions; Multinational enterprises	INTERNATIONAL-BUSINESS; MULTINATIONAL-ENTERPRISES; LOCATION DECISION; NETWORK VIEW; FDI; DETERMINANTS; GOVERNANCE; LEGITIMACY; PROTECTION; GOVERNMENT	Foreign direct investment (FDI) inflows into Africa have increased since the turn of the millennium, mainly due to FDI growth into African countries by multinational enterprises (MNEs) from developing economies. While African governments view this growth as a positive development for the continent, many governments in the West have raised concerns regarding the institutional impact of investments…	[Fon, Roger Mongong] London Sch Econ & Polit Sci, Dept Management, London, England; [Filippaios, Fragkiskos] Univ East Anglia, Norwich Business Sch, Earlham Rd, Norwich NR4 7TJ, Norfolk, England; [Stoian, Carmen; Lee, Soo Hee] Univ Kent, Kent Business Sch, Canterbury, Kent, England		Filippaios, F (corresponding author), Univ East Anglia, Norwich Business Sch, Earlham Rd, Norwich NR4 7TJ, Norfolk, England.	f.filippaios@uea.ac.uk		Filippaios, Fragkiskos/0000-0002-7458-1333; Mongong Fon, Roger/0000-0001-9382-7688; Lee, Soo Hee/0000-0001-6053-6710				104	5	5	7	12	ELSEVIER	AMSTERDAM	RADARWEG 29, 1043 NX AMSTERDAM, NETHERLANDS	0969-5931	1873-6149		INT BUS REV	Int. Bus. Rev.	AUG	2021	30	4
J	Duodu, E; Kwarteng, E; Oteng-Abayie, EF; Frimpong, PB				Duodu, Emmanuel; Kwarteng, Evans; Oteng-Abayie, Eric Fosu; Frimpong, Prince Boakye			Foreign direct investments and environmental quality in sub-Saharan Africa: the merits of policy and institutions for environmental sustainability	ENVIRONMENTAL SCIENCE AND POLLUTION RESEARCH			English	Article						Environmental quality; Environmental sustainability; Foreign direct investment; Policy and Institutions; Sub-Saharan Africa	PANEL-DATA; CARBON EMISSIONS; ENERGY-CONSUMPTION; CAUSALITY ANALYSIS; SAMPLE PROPERTIES; ECONOMIC-GROWTH; UNIT ROOTS; IMPACT; COUNTRIES; TESTS	This study investigates the association between foreign direct investment (FDI) and environmental quality, taking into account policies and institutions for environmental sustainability across 23 sub-Saharan African (SSA) countries. We applied the Generalised Method of Moment (system-GMM) to analyse the data for the period 2005 to 2019. The results revealed that FDI improves environmental quality…	[Duodu, Emmanuel; Kwarteng, Evans; Oteng-Abayie, Eric Fosu; Frimpong, Prince Boakye] Kwame Nkrumah Univ Sci & Technol, Dept Econ, Kumasi, Ghana		Oteng-Abayie, EF (corresponding author), Kwame Nkrumah Univ Sci & Technol, Dept Econ, Kumasi, Ghana.	eduodu5@st.knust.edu.gh; evanskwarteng43@gmail.com; efoteng-abayie.socs@knust.edu.gh; pbfrimpong10@knust.edu.gh	OTENG-ABAYIE, ERIC FOSU/J-9402-2019; OTENG-ABAYIE, ERIC Fosu/N-9309-2014	OTENG-ABAYIE, ERIC FOSU/0000-0002-4598-2066; Duodu, Emmanuel/0000-0003-4988-2043				68	0	0	1	2	SPRINGER HEIDELBERG	HEIDELBERG	TIERGARTENSTRASSE 17, D-69121 HEIDELBERG, GERMANY	0944-1344	1614-7499		ENVIRON SCI POLLUT R	Environ. Sci. Pollut. Res.	DEC	2021	28	46
J	Olasehinde-Williams, G; Oshodi, AF				Olasehinde-Williams, Godwin; Oshodi, Ayodele Folorunso			Can Africa raise export competitiveness through economic complexity? Evidence from (non)-parametric panel techniques	AFRICAN DEVELOPMENT REVIEW-REVUE AFRICAINE DE DEVELOPPEMENT			English	Article						Africa; economic complexity; export competitiveness; non-parametric; parametric panel data	TRADE; QUALITY; PRODUCT	Economic complexity is an indicator of a nation's productive capabilities. It therefore determines the nature and quality of the products that a country can put up for exports. This suggests that building economic complexity can serve as a channel through which African countries can boost export competitiveness. To this end, the impact of economic complexity on the export volume of Africa's top 1…	[Olasehinde-Williams, Godwin] Univ Ilorin, Dept Econ, Fac Social Sci, Ilorin 240103, Kwara State, Nigeria; [Olasehinde-Williams, Godwin] Nanchang Inst Technol, Nanchang, Jiangxi, Peoples R China; [Oshodi, Ayodele Folorunso] Univ Ilorin, Dept Econ, Fac Social Sci, Ilorin, Kwara State, Nigeria		Olasehinde-Williams, G (corresponding author), Univ Ilorin, Dept Econ, Fac Social Sci, Ilorin 240103, Kwara State, Nigeria.	alanisey@gmail.com		Olasehinde-Williams, Godwin/0000-0002-3710-6146				48	0	0	6	8	WILEY	HOBOKEN	111 RIVER ST, HOBOKEN 07030-5774, NJ USA	1017-6772	1467-8268		AFR DEV REV	Afr. Dev. Rev.	SEP	2021	33	3
J	Kodzi, ET				Kodzi, Emmanuel T., Jr.			Inclusive growth in Africa: are Chinese investment and local industry participation compatible?	INTERNATIONAL JOURNAL OF EMERGING MARKETS			English	Article; Early Access						Africa; Inclusive growth; Sustainable development; Belt and Road Initiative; Industry linkages; Negative FDI effects	FOREIGN DIRECT-INVESTMENT; DOMESTIC FIRMS; SPILLOVERS; FDI; LINKAGES; PRODUCTIVITY; COUNTRIES; INSTITUTIONS; CREATION; BELT	Purpose This paper aims to explore whether increasing Chinese foreign direct investment (FDI) is associated with rising contributions of local industry in African countries connected to the Belt and Road Initiative (BRI). The existence of cooperative industry linkages between Chinese investments and local businesses is a necessary condition for achieving the mutual benefits asserted by the BRI. D…	[Kodzi, Emmanuel T., Jr.] Rollins Coll, Int Business, Winter Pk, FL 32789 USA		Kodzi, ET (corresponding author), Rollins Coll, Int Business, Winter Pk, FL 32789 USA.	EKODZI@Rollins.edu						50	0	0	5	7	EMERALD GROUP PUBLISHING LTD	BINGLEY	HOWARD HOUSE, WAGON LANE, BINGLEY BD16 1WA, W YORKSHIRE, ENGLAND	1746-8809	1746-8817		INT J EMERG MARK	Int. J. Emerg. Mark.
J	Beri, PB; Nubong, GF				Beri, Parfait Bihkongnyuy; Nubong, Gabila Fohtung			Impact of bilateral investment treaties on foreign direct investment in Africa	AFRICAN DEVELOPMENT REVIEW-REVUE AFRICAINE DE DEVELOPPEMENT			English	Article							PANEL-DATA; AGREEMENTS; FDI; ENVIRONMENT; DISPUTE; BITS	Africa continues to face several challenges that make its share of global foreign direct investment (FDI) to be infinitesimal. These include the prevalence of fragmented investment policies, information asymmetry and high sovereign risk. Bilateral investment treaties (BITs) can help overcome some of these encumbrances by signalling the host country's willingness to protect FDIs. This study hypoth…	[Beri, Parfait Bihkongnyuy; Nubong, Gabila Fohtung] North West Univ, Sch Econ Sci, Potchefstroom Campus,Private Bag X6001, ZA-2531 Potchefstroom, South Africa		Beri, PB (corresponding author), North West Univ, Sch Econ Sci, Potchefstroom Campus,Private Bag X6001, ZA-2531 Potchefstroom, South Africa.	parfaitberi@gmail.com		Beri, Parfait Bihkongnyuy/0000-0001-5947-8752; Nubong, Gabila/0000-0002-6551-3283				57	0	0	2	3	WILEY	HOBOKEN	111 RIVER ST, HOBOKEN 07030-5774, NJ USA	1017-6772	1467-8268		AFR DEV REV	Afr. Dev. Rev.	SEP	2021	33	3
J	Baidoo, F; Agbloyor, EK; Fiador, VOL; Marfo, NA				Baidoo, Francis; Agbloyor, Elikplimi Komla; Fiador, Vera Ogeh Lassey; Marfo, Nana Amaniampong			Do countries' geographical locations moderate the tourism-led economic growth nexus in sub-Saharan Africa?	TOURISM ECONOMICS			English	Article; Early Access						dynamic panel models; economic growth; sub-Saharan Africa; system generalised method of moments; tourism dynamics	FOREIGN DIRECT-INVESTMENT; PANEL-DATA; SYSTEM-GMM; INSTITUTIONS; IMPACT; COINTEGRATION; DETERMINANTS; TESTS; FDI	Debates on the intricacies of tourism's potential contribution to economic growth remain imperative and unsettled in sub-Saharan Africa (SSA). Employing dynamic models and multiple robust estimation techniques, this article empirically tests the tourism-led growth hypothesis (TLGH) in the case of SSA. Further investigations on how countries' geographical locations influence the TLGH are conducted…	[Baidoo, Francis] Acad City Univ Coll, Fac Business & Social Sci, Accra, Ghana; [Baidoo, Francis; Agbloyor, Elikplimi Komla; Fiador, Vera Ogeh Lassey; Marfo, Nana Amaniampong] Univ Ghana, Business Sch, Dept Finance, POB LG 78, Legon, Ghana; [Baidoo, Francis] BOS Global Consult Ltd, Accra, Ghana; [Baidoo, Francis] Koforidua Tech Univ, Dept Accountancy, Koforidua, Ghana; [Agbloyor, Elikplimi Komla]…		Agbloyor, EK (corresponding author), Univ Ghana, Business Sch, Dept Finance, POB LG 78, Legon, Ghana.	ekagbloyor@ug.edu.gh						120	0	0	36	39	SAGE PUBLICATIONS LTD	LONDON	1 OLIVERS YARD, 55 CITY ROAD, LONDON EC1Y 1SP, ENGLAND	1354-8166	2044-0375		TOURISM ECON	Tour. Econ.
J	Tefera, DA; Bijman, J				Tefera, Delelegne A.; Bijman, Jos			Economics of contracts in African food systems: evidence from the malt barley sector in Ethiopia	AGRICULTURAL AND FOOD ECONOMICS			English	Article						Contract; Africa; Food systems; Impact evaluation; Treatment effect; IPWRA; Ethiopia	VALUE CHAINS; SMALL FARMERS; PROPENSITY SCORE; IMPACT; HORTICULTURE; PARTICIPATION; COOPERATIVES; TRANSITION; PROFITS; MARKETS	Foreign direct investment (FDI) facilitates modernization of domestic agri-food systems in emerging economies through increased use of vertical coordination. This paper sheds lights on how international brewer investments in African food systems affect smallholder market participation and value chain development. In particular, we analyze the impact of contracts among malt barley producers in Eth…	[Tefera, Delelegne A.] European Commiss Joint Res Ctr, Ispra, Italy; [Tefera, Delelegne A.] Hawassa Univ, Dept Agr Econ, POB 05, Hawassa, Ethiopia; [Bijman, Jos] Wageningen Univ, Business Management & Org Grp, POB 8130, NL-6700 EW Wageningen, Netherlands		Tefera, DA (corresponding author), European Commiss Joint Res Ctr, Ispra, Italy.; Tefera, DA (corresponding author), Hawassa Univ, Dept Agr Econ, POB 05, Hawassa, Ethiopia.	gdele06@gmail.com			Netherlands Ministry of Economic Affairs, and Business Management & Organization Group of Wageningen University	This work was financially supported by the Netherlands Ministry of Economic Affairs, and Business Management & Organization Group of Wageningen University. We thank both institutions for their contribution and support.		60	0	0	0	0	SPRINGERNATURE	LONDON	CAMPUS, 4 CRINAN ST, LONDON, N1 9XW, ENGLAND		2193-7532		AGR FOOD ECON	Agric. Food Econ.	JUL 13	2021	9	1
J	Nyeadi, JD; Adjasi, C; Akoto, RK				Nyeadi, Joseph Dery; Adjasi, Charles; Akoto, Richard Kofi			Foreign direct investment and corporate social responsibility: evidence from South African listed firms	TRANSNATIONAL CORPORATIONS REVIEW			English	Article						FDI; CSR; South Africa; SUR; PCSE	FINANCIAL PERFORMANCE; DOMESTIC FIRMS; MULTINATIONAL FIRMS; FDI INFLOW; CSR; DISCLOSURE; COMPANIES; IMPACT; ENTERPRISES; DRIVERS	This study investigates empirically the impact of inward FDI on host firm Corporate Social Responsibility (CSR) performance in South Africa. The data used for the study was sourced from the Johannesburg Stock Exchange and the Public Investment Corporation Governance Survey index for a period of 3 years ranging from 2011 to 2013. The study employs Panel Corrected Standard Errors (PCSE) and Seeming…	[Nyeadi, Joseph Dery] Univ Mines & Technol, Dept Management Studies, Tarkwa, Ghana; [Adjasi, Charles] Univ Stellenbosch, Business Sch, Bellville, South Africa; [Akoto, Richard Kofi] Univ Profess Studies, Dept Banking & Finance, Accra, Ghana		Nyeadi, JD (corresponding author), Univ Mines & Technol, Dept Management Studies, Tarkwa, Ghana.	josephnyeadi@yahoo.com	Nyeadi, Joseph Dery/AAW-2960-2021	Nyeadi, Joseph Dery/0000-0003-1481-397X				66	0	0	3	4	ROUTLEDGE JOURNALS, TAYLOR & FRANCIS LTD	ABINGDON	2-4 PARK SQUARE, MILTON PARK, ABINGDON OX14 4RN, OXON, ENGLAND	1918-6444	1925-2099		TRANSNATL CORP REV	Transnatl. Corp. Rev.	JUL 3	2021	13	3
J	Awad, A				Awad, Atif			Foreign capital inflows and economic growth: the experience of low-income countries in Sub Saharan Africa	JOURNAL OF CHINESE ECONOMIC AND FOREIGN TRADE STUDIES			English	Article						Foreign capital inflows; Sub Saharan Africa; Economic growth; Aid; Remittances; Debt	LAGRANGE MULTIPLIER TEST; TRADE OPENNESS; PANEL-DATA; INTERNATIONAL-TRADE; DIRECT-INVESTMENT; COINTEGRATION; REMITTANCES; TRANSITION; REGRESSION; FDI	Purpose This paper aims to investigate the long-run impact of selected foreign capital inflows, including aid, remittances, foreign direct investment (FDI), trade and debt, on the economic growth of 21 low-income countries in the Sub Saharan Africa (SSA) region, during the period 1990-2018. Design/methodology/approach To obtain this objective and for robust analysis, a parametric approach, which …	[Awad, Atif] Univ Sharjah, Dept Finance & Econ, Sharjah, U Arab Emirates		Awad, A (corresponding author), Univ Sharjah, Dept Finance & Econ, Sharjah, U Arab Emirates.	aawoad@sharjah.ac.ae						69	1	1	1	1	EMERALD GROUP PUBLISHING LTD	BINGLEY	HOWARD HOUSE, WAGON LANE, BINGLEY BD16 1WA, W YORKSHIRE, ENGLAND	1754-4408	1754-4416		J CHIN ECON FOREIGN	J. Chin. Econ. Foreign Trade Stud.	OCT 4	2021	14	3
J	Kriese, M; Nabieu, GAA; Ofori-Sasu, D; Kusi, BA				Kriese, Maryam; Nabieu, Gladys Awinpoak Abindaw; Ofori-Sasu, Daniel; Kusi, Baah Aye			Entrepreneurship and agriculture resources on national productivity in Africa: exploring for complementarities, synergies and thresholds	JOURNAL OF ENTERPRISING COMMUNITIES-PEOPLE AND PLACES IN THE GLOBAL ECONOMY			English	Article						Africa; Communities; Entrepreneurship; Agriculture resources; National productivity	FOREIGN DIRECT-INVESTMENT; ECONOMIC-GROWTH; QUANTILE REGRESSION; INSTITUTIONAL QUALITY; ABSORPTIVE-CAPACITY; MODELS	Purpose Existent literature suggests that Africa is heavily endowed with agriculture resources and entrepreneurship remains an important mechanism for promoting national productivity and other economic outcomes. Despite these, empirical evidence on how agriculture resources promote the effect of entrepreneurship on national productivity in Africa is nonexistent given the abundance of agriculture …	[Kriese, Maryam; Nabieu, Gladys Awinpoak Abindaw] Univ Profess Studies, Dept Banking & Finance, Accra, Ghana; [Ofori-Sasu, Daniel; Kusi, Baah Aye] Cent Univ Coll, Dept Banking & Finance, Tema, Ghana; [Ofori-Sasu, Daniel; Kusi, Baah Aye] Univ Ghana, Business Sch, Dept Finance, Accra, Ghana		Kusi, BA (corresponding author), Cent Univ Coll, Dept Banking & Finance, Tema, Ghana.; Kusi, BA (corresponding author), Univ Ghana, Business Sch, Dept Finance, Accra, Ghana.	m.kriese2018@gmail.com; gladys.nabieu@upsamail.edu.gh; doforisasu@yahoo.com; baahkusi@gmail.com						71	2	2	1	2	EMERALD GROUP PUBLISHING LTD	BINGLEY	HOWARD HOUSE, WAGON LANE, BINGLEY BD16 1WA, W YORKSHIRE, ENGLAND	1750-6204	1750-6212		J ENTERP COMMUNITIES	J. Enterp. Communities	OCT 15	2021	15	5
J	Bekun, FV; Alola, AA; Gyamfi, BA; Ampomah, AB				Bekun, Festus Victor; Alola, Andrew Adewale; Gyamfi, Bright Akwasi; Ampomah, Asiedu Benjamin			The environmental aspects of conventional and clean energy policy in sub-Saharan Africa: is N-shaped hypothesis valid?	ENVIRONMENTAL SCIENCE AND POLLUTION RESEARCH			English	Article						Environmental sustainability; Renewables; Growth aspects; N-shaped hypothesis; Sub-Saharan Africa	FOREIGN DIRECT-INVESTMENT; KUZNETS CURVE HYPOTHESIS; RENEWABLE ENERGY; CO2 EMISSIONS; NONRENEWABLE ENERGY; ECONOMIC-GROWTH; EMPIRICAL-EVIDENCE; TRADE OPENNESS; CONSUMPTION; NEXUS	In the energy-environment literature, a handful of the advanced economies, mostly the European Union countries, have met some of the national environmental sustainability targets. Consequently, most of these countries are renewing their policies for 2040, while the African bloc largely seems to have a longer path to emerge from the woods. Giving this insight, we are compelled to draw inferences f…	[Bekun, Festus Victor] Istanbul Gelisim Univ, Fac Econ Adm & Social Sci, Dept Int Logist & Transportat, Istanbul, Turkey; [Alola, Andrew Adewale] Istanbul Gelisim Univ, Fac Econ Adm & Social Sci, Istanbul, Turkey; [Gyamfi, Bright Akwasi; Ampomah, Asiedu Benjamin] Cyprus Int Univ, Fac Econ & Adm Sci, Via Mersin 10, Nicosia, North Cyprus, Turkey		Alola, AA (corresponding author), Istanbul Gelisim Univ, Fac Econ Adm & Social Sci, Istanbul, Turkey.	fbekun@gelisim.edu.tr; aadewale@gelisim.edu.tr; brightgyamfi1987@gmail.com; asieduampomab@gmail.com	Gyamfi, Bright Akwasi/AAT-3569-2020; Gyamfi, Bright Akwasi/ABC-7594-2021; Bekun, Festus Victor/AAU-3573-2020	Gyamfi, Bright Akwasi/0000-0002-7567-9885;				75	15	15	1	3	SPRINGER HEIDELBERG	HEIDELBERG	TIERGARTENSTRASSE 17, D-69121 HEIDELBERG, GERMANY	0944-1344	1614-7499		ENVIRON SCI POLLUT R	Environ. Sci. Pollut. Res.	DEC	2021	28	47
J	Tah, KA; Czerniak, C; Levine, A; Wiggin, K; Osondu, IN				Tah, Kenneth A.; Czerniak, Courtney; Levine, Alexa; Wiggin, Kylie; Osondu, Iheanyi N.			Foreign trade and economic growth in South Africa	ASIA-PACIFIC JOURNAL OF ACCOUNTING & ECONOMICS			English	Article						Cointegration; granger-causality; foreign trade; economic growth	COINTEGRATION; CAUSALITY	This study investigates the effects of foreign trade (economic openness) on South African economic growth. We control for the role of human capital accumulation, physical capital and foreign direct investment. We employ the cointegration test, Gonzalo-Granger common long-memory test, and the error-correction model. The empirical evidence indicates that foreign trade is a significant catalyst of g…	[Tah, Kenneth A.; Czerniak, Courtney; Levine, Alexa; Wiggin, Kylie] Mercer Univ, Stetson Sch Business & Econ, Macon, GA 31207 USA; [Osondu, Iheanyi N.] Ft Valley State Univ, Dept Geog, Ft Valley, GA USA		Tah, KA (corresponding author), Mercer Univ, Stetson Sch Business & Econ, Macon, GA 31207 USA.	tah_ka@mercer.edu						20	0	0	4	5	ROUTLEDGE JOURNALS, TAYLOR & FRANCIS LTD	ABINGDON	2-4 PARK SQUARE, MILTON PARK, ABINGDON OX14 4RN, OXON, ENGLAND	1608-1625	2164-2257		ASIA-PAC J ACCOUNT E	Asia-Pac. J. Account. Econ.	JUL 4	2021	28	4
J	Tshikovhi, N				Tshikovhi, Ndivhuho			A Theory of Indigenous Entrepreneurship in the Modern African State: The Case of South Africa and Zimbabwe	INTERNATIONAL JOURNAL OF AFRICAN RENAISSANCE STUDIES			English	Article						indigenous; entrepreneurship; economic; empowerment; public policy	BLACK ECONOMIC EMPOWERMENT; SUB-SAHARAN AFRICA; FOREIGN DIRECT-INVESTMENT; POLITICAL-ECONOMY; NETWORKING; CHALLENGES; STRATEGIES; GOVERNMENT; FRAMEWORK; IDENTITY	It is argued in this article that many modern-day African states share a set of characteristics in their political ideology and economic doctrines which stem from a shared history of colonialism and forms of foreign occupation and subjugation of indigenous peoples. Policies such as black economic empowerment (BEE) in South Africa and indigenisation and economic empowerment (IEE) in Zimbabwe are a…	[Tshikovhi, Ndivhuho] Durban Univ Technol, Durban, South Africa		Tshikovhi, N (corresponding author), Durban Univ Technol, Durban, South Africa.	NdivhuhoT@dut.ac.za						143	0	0	0	0	ROUTLEDGE JOURNALS, TAYLOR & FRANCIS LTD	ABINGDON	2-4 PARK SQUARE, MILTON PARK, ABINGDON OX14 4RN, OXON, ENGLAND	1818-6874	1753-7274		INT J AFR RENAISS ST	Int. J. Afr. Renaiss. Stud.	JUL 3	2021	16	2
J	Sun, GY; Khaskheli, A; Raza, SA; Shah, N				Guoyan, Sun; Khaskheli, Asadullah; Raza, Syed Ali; Shah, Nida			Analyzing the association between the foreign direct investment and carbon emissions in MENA countries: a pathway to sustainable development	ENVIRONMENT DEVELOPMENT AND SUSTAINABILITY			English	Article						FDI; CEM; PSTR; MENA Countries	POLLUTION HAVEN HYPOTHESIS; CO2 EMISSIONS; ECONOMIC-GROWTH; ENERGY-CONSUMPTION; ENVIRONMENTAL-QUALITY; FINANCIAL DEVELOPMENT; DIOXIDE EMISSIONS; URBANIZATION; IMPACT; PANEL	Currently, sustainable development has become one of the inevitable requirements for the country's economic evolution, as it encourages healthy and sustainable ecology for their people. To achieve this development, there is a need to decarbonize the energy system and minimize carbon emissions (CEM) because it brings a hazardous impact if left unabated. The motivation for this study is to analyze …	[Guoyan, Sun] Nanjing Audit Univ, Sch Accounting, Nanjing, Peoples R China; [Khaskheli, Asadullah] Hainan Univ, Sch Management, Haikou, Hainan, Peoples R China; [Raza, Syed Ali; Shah, Nida] IQRA Univ, Dept Business Adm, Karachi 75300, Pakistan		Khaskheli, A (corresponding author), Hainan Univ, Sch Management, Haikou, Hainan, Peoples R China.	guoyansun@126.com; asadullahkhas@hotmail.com; syed_aliraza@hotmail.com; nidashah_18@hotmail.com	Raza, Syed Ali/AAE-3290-2021; Raza, Syed Ali/I-3879-2016	Raza, Syed Ali/0000-0002-2455-6922; Raza, Syed Ali/0000-0002-2455-6922; Khaskheli, Asadullah/0000-0002-1720-8022				103	0	0	5	5	SPRINGER	DORDRECHT	VAN GODEWIJCKSTRAAT 30, 3311 GZ DORDRECHT, NETHERLANDS	1387-585X	1573-2975		ENVIRON DEV SUSTAIN	Environ. Dev. Sustain.	MAR	2022	24	3
J	Gyamerah, S; He, Z; Gyamerah, EED; Asante, D; Ahia, BNK; Ampaw, EM				Gyamerah, Samuel; He, Zheng; Gyamerah, Emmanuel Etto-Duodu; Asante, Dennis; Ahia, Bright Nana Kwame; Ampaw, Enock Mintah			Implementation of the Belt and Road Initiative in Africa: A Firm-Level Study of Sub-Saharan African SMEs	JOURNAL OF CHINESE POLITICAL SCIENCE			English	Article; Early Access						Belt and road initiative; Enablers; Small and medium-scale enterprises; Implementation; Sub-Saharan Africa	FOREIGN DIRECT-INVESTMENT; CHINA BELT; POLITICAL INSTABILITY; EXPORT PERFORMANCE; SILK ROAD; FRAMEWORK; LOCATION; INTERNATIONALIZATION; MOTIVATION; INNOVATION	Over the past few years, the implementation of the Belt and Road Initiative (BRI) has seen a marked increase among state-owned enterprises and large organizations. However, SMEs especially, those in Africa are yet to exploit the full potential opportunities embedded in the BRI. This study takes the initiative to systematically identify and rank the set of factors that enable the implementation of…	[Gyamerah, Samuel; He, Zheng; Asante, Dennis; Ahia, Bright Nana Kwame] Univ Elect Sci & Technol China, Sch Management & Econ, 2006,Xiyuan Ave West Hi Tech Zone, Chengdu, Peoples R China; [Gyamerah, Samuel; He, Zheng; Asante, Dennis; Ahia, Bright Nana Kwame] Univ Elect Sci & Technol China, Ctr West African Studies, 2006,Xiyuan Ave West Hi Tech Zone, Chengdu, Peoples R China; [Gyamerah, Emmanuel Et…		Gyamerah, S (corresponding author), Univ Elect Sci & Technol China, Sch Management & Econ, 2006,Xiyuan Ave West Hi Tech Zone, Chengdu, Peoples R China.; Gyamerah, S (corresponding author), Univ Elect Sci & Technol China, Ctr West African Studies, 2006,Xiyuan Ave West Hi Tech Zone, Chengdu, Peoples R China.	Samuel.gyamerah@yahoo.com; hezh@uestc.edu.cn; kri.sam@yahoo.com; denniyoung94@yahoo.com; obrempong0673@gmail.com; sendtoampaw@yahoo.com	Mintah Ampaw, Enock/ABA-6482-2021	Gyamerah, Samuel/0000-0003-0371-8870	Science and Technology Planning Fund of Sichuan Province, China [2020JDR0117]	This was financially supported by the Science and Technology Planning Fund of Sichuan Province, China (No. 2020JDR0117).		83	0	0	6	8	SPRINGER	DORDRECHT	VAN GODEWIJCKSTRAAT 30, 3311 GZ DORDRECHT, NETHERLANDS	1080-6954	1874-6357		J CHIN POLIT SCI	J. Chin. Polit. Sci.
J	Meyer, DF; Mothibi, L				Meyer, Daniel Francois; Mothibi, Lerato			The Effect of Risk Rating Agencies Decisions on Economic Growth and Investment in a Developing Country: The Case of South Africa	JOURNAL OF RISK AND FINANCIAL MANAGEMENT			English	Article						autoregressive distributed lag; economic growth; foreign direct investment; sovereign risk rating; South Africa	FOREIGN DIRECT-INVESTMENT; MARKET IMPACT; SOVEREIGN; CREDIT	Over the last decade, the South African economy has endured prevailing economic challenges, including weak economic growth, unreliable electricity supply, rising fiscal deficits, declining investment inflows and the inexorable rise in government debt alongside the expected impact of the coronavirus pandemic. Credit ratings have significantly evolved, making them key elements in the modern financi…	[Meyer, Daniel Francois] Univ Johannesburg, Coll Business & Econ, Sch Publ Management Governance & Publ Policy, ZA-2006 Auckland Pk, South Africa; [Mothibi, Lerato] North West Univ, Sch Econ Sci, Private Bag X6001, ZA-2520 Potchefstroom, South Africa		Meyer, DF (corresponding author), Univ Johannesburg, Coll Business & Econ, Sch Publ Management Governance & Publ Policy, ZA-2006 Auckland Pk, South Africa.	dfmeyer@uj.ac.za; Lerato.Mothibi@nwu.ac.za		Mothibi, Lerato/0000-0002-2418-8314				55	0	0	0	0	MDPI	BASEL	ST ALBAN-ANLAGE 66, CH-4052 BASEL, SWITZERLAND	1911-8066	1911-8074		J RISK FINANC MANAG	J. Risk Financ. Manag.	JUL	2021	14	7
J	Baez-Morales, A				Baez-Morales, Antonio			A panel data analysis of FDI and informal labour markets	BULLETIN OF ECONOMIC RESEARCH			English	Article						developing countries; Foreign Direct Investment; informality; labour markets; trade	FOREIGN DIRECT-INVESTMENT; EMPLOYMENT PROTECTION LEGISLATION; INSTITUTIONS; DETERMINANTS; SECTOR; LOCATION; TAXATION; COUNTRY; AFRICA; SIZE	The objective of this paper is to examine whether informal labour markets affect the stock of Foreign Direct Investment (FDI) and also whether this effect is similar in developed and developing countries. Panel econometric models are estimated for a sample of 65 countries over a 10-year period (1999-2007). While the results show that informal labour markets are significant and do positively affec…	[Baez-Morales, Antonio] Univ Guanajuato, Guanajuato, Gto, Mexico		Baez-Morales, A (corresponding author), Univ Guanajuato, Dept Econ, Fraccionamiento 1, Guanajuato 36250, Gto, Mexico.	antoniobaezm@gmail.com		Baez-Morales, Antonio/0000-0001-7517-7247				59	0	0	2	4	WILEY	HOBOKEN	111 RIVER ST, HOBOKEN 07030-5774, NJ USA	0307-3378	1467-8586		B ECON RES	Bull Econ. Res.	JUL	2021	73	3
J	Kusi, BA; Agbloyor, EK; Simplice, AA; Abor, J				Kusi, Baah Aye; Agbloyor, Elikplimi Komla; Simplice, Asongu Anutechia; Abor, Joshua			Foreign bank and banking stability in Africa: Does strong and weak corporate governance systems under different regulatory regimes matter?	JOURNAL OF FINANCIAL ECONOMIC POLICY			English	Article						Banks; Financial markets and institutions; Corporate finance and governance; Economics of regulation; Stability; Foreign banks; Regulation; Corporate governance; Africa; G0; G2; G3	GLOBAL FINANCIAL CRISIS; DIRECT-INVESTMENT; MARKET-POWER; COMPETITION; OWNERSHIP; PROFITABILITY; PERFORMANCE; TESTS; RISK	Purpose The purpose of this paper is to examine the effect of foreign bank assets (FBA) and (FBP) presence is examined on banking stability in the economies with strong and weak country-level corporate governance (CLCG) in Africa between 2006 and 2015. Design/methodology/approach Using a Prais-Winsten panel data model of 86 banks in about 30 African economies, findings on how FBA and presence inf…	[Kusi, Baah Aye] Cent Univ Coll, Dept Banking & Finance, Tema, Ghana; [Kusi, Baah Aye; Agbloyor, Elikplimi Komla; Abor, Joshua] Univ Ghana, Business Sch, Dept Finance, Accra, Ghana; [Agbloyor, Elikplimi Komla] Univ Stellenbosch, Stellenbosch, South Africa; [Simplice, Asongu Anutechia] African Governance & Dev Inst, Yaounde, Cameroon; [Simplice, Asongu Anutechia] Univ South Africa, Dept Econ, Pret…		Kusi, BA (corresponding author), Cent Univ Coll, Dept Banking & Finance, Tema, Ghana.; Kusi, BA (corresponding author), Univ Ghana, Business Sch, Dept Finance, Accra, Ghana.	baahkusi@gmail.com; ekagbloyor@gmail.com; asongusimplice@yahoo.com; joshabor@ug.edu.gh						64	0	0	0	0	EMERALD GROUP PUBLISHING LTD	BINGLEY	HOWARD HOUSE, WAGON LANE, BINGLEY BD16 1WA, W YORKSHIRE, ENGLAND	1757-6385	1757-6393		J FINAN ECON POLICY	J. Finan. Econ. Policy	FEB 16	2022	14	2
J	Yao, HX; Abban, OJ; Boadi, AD				Yao Hongxing; Abban, Olivier Joseph; Boadi, Alex Dankyi			Foreign aid and economic growth: Do energy consumption, trade openness and CO2 emissions matter? A DSUR heterogeneous evidence from Africa's trading blocs	PLOS ONE			English	Article							CROSS-SECTIONAL DEPENDENCE; LAGRANGE MULTIPLIER TEST; DIRECT-INVESTMENT; FINANCIAL DEVELOPMENT; PANEL-DATA; ELECTRICITY CONSUMPTION; FRESH-EVIDENCE; NEXUS; URBANIZATION; IMPACT	The paramount vision of every country or sub-regions is to attain economic growth and sustainable economic growth. The paradigm drift of studies into foreign aid and sustainable economic growth has shown conflicting results that play on researchers to fill the gap of knowledge void. The plurality of studies looked at economic growth and foreign aid in single countries. However, one of the major d…	[Yao Hongxing; Abban, Olivier Joseph] Jiangsu Univ, Sch Math Sci, Inst Appl Syst & Anal IASA, Zhenjiang, Jiangsu, Peoples R China; [Yao Hongxing] Jiangsu Univ, Sch Finance & Econ, Zhenjiang, Jiangsu, Peoples R China; [Boadi, Alex Dankyi] Univ Cape Coast Directorate Res, Innovat & Consultancy, Cape Coast, Ghana		Yao, HX; Abban, OJ (corresponding author), Jiangsu Univ, Sch Math Sci, Inst Appl Syst & Anal IASA, Zhenjiang, Jiangsu, Peoples R China.; Yao, HX (corresponding author), Jiangsu Univ, Sch Finance & Econ, Zhenjiang, Jiangsu, Peoples R China.	hxyao@ujs.edu.cn; oliverjosephs@yahoo.com	Dankyi, Alex Boadi/AAV-4772-2021; Abban, Olivier Joseph/ABD-9323-2021	Dankyi, Alex Boadi/0000-0002-1601-9377; Abban, Olivier/0000-0001-9968-6361	National Natural Science Foundation of ChinaNational Natural Science Foundation of China (NSFC) [71701082]	This work was supported by the National Natural Science Foundation of China with Grant No. 71701082 supported this work. The funding was received by Professor Yao Hongxing.		76	2	2	12	12	PUBLIC LIBRARY SCIENCE	SAN FRANCISCO	1160 BATTERY STREET, STE 100, SAN FRANCISCO, CA 94111 USA	1932-6203			PLOS ONE	PLoS One	JUN 25	2021	16	6
J	Osabohien, R; Iqbal, BA; Osabuohien, ES; Khan, MK; Nguyen, DP				Osabohien, Romanus; Iqbal, Badar Alam; Osabuohien, Evans S.; Khan, Muhammad Kaleem; Nguyen, Dong Phong			Agricultural trade, foreign direct investment and inclusive growth in developing countries: evidence from West Africa	TRANSNATIONAL CORPORATIONS REVIEW			English	Article; Early Access						Agricultural trade; COVID-19 pandemic; FDI; inclusive growth	ECONOMIC-GROWTH	This study examines how agricultural trade and Foreign Direct Investment (FDI) influence inclusive growth in developing countries, using the case of West Africa. It engages data obtained from various World Bank sources for 15 West African countries that are members of the Economic Community of West African States (ECOWAS) for the period 2000-2019. The study calculates inclusive growth using the P…	[Osabohien, Romanus; Osabuohien, Evans S.] Covenant Univ, Dept Econ & Dev Studies, Ota, Nigeria; [Osabohien, Romanus; Osabuohien, Evans S.] Covenant Univ, Ctr Econ Policy & Dev Res CEP DeR, Ota, Nigeria; [Osabohien, Romanus] ILMA Univ, Karachi, Pakistan; [Iqbal, Badar Alam] Univ South Africa, Coll Grad Studies STRGS, Pretoria, South Africa; [Osabuohien, Evans S.; Nguyen, Dong Phong] Univ Econ Ho …		Osabohien, R (corresponding author), Covenant Univ, Dept Econ & Dev Studies, Ota, Nigeria.	romanus.osabohien@covenantuniversity.edu.ng			Alexander von Humboldt Foundation (AvH)Alexander von Humboldt Foundation [REF: 3.4-8151/19047]; University of Economics Ho Chi Minh City, Vietnam (Institute of Business Research Project)	The first and third authors acknowledge the supports from Alexander von Humboldt Foundation (AvH)'s Equipment Subsidy Grant [REF: 3.4-8151/19047] awarded to the Centre for Economic Policy and Development Research (CEP DeR) that facilitated the revision of the paper. In addition, the third and last authors appreciate the support from the University of Economics Ho Chi Minh City, Vietnam (Institute…		41	1	1	2	2	ROUTLEDGE JOURNALS, TAYLOR & FRANCIS LTD	ABINGDON	2-4 PARK SQUARE, MILTON PARK, ABINGDON OX14 4RN, OXON, ENGLAND	1918-6444	1925-2099		TRANSNATL CORP REV	Transnatl. Corp. Rev.
J	Dada, JT; Akinlo, T				Dada, James Temitope; Akinlo, Taiwo			Foreign direct investment and poverty reduction in sub-Saharan Africa: does environmental degradation matter?	FUTURE BUSINESS JOURNAL			English	Article						FDI; Poverty; Threshold regression; Environmental degradation; Sub-Saharan Africa	ENERGY-CONSUMPTION; EMPIRICAL-EVIDENCE; ECONOMIC-GROWTH; EMISSIONS; INEQUALITY; TRADE; POOR	This paper investigates the threshold effect of environmental degradation on the FDI-poverty nexus in sub-Saharan Africa for the period 1986-2018. The study used panel threshold regression for the empirical analysis. The evidence from threshold regression using different measures of poverty and environmental degradation shows that the poverty reduction effect of FDI is not eroded by environmental…	[Dada, James Temitope] Obafemi Awolowo Univ, Dept Econ, Ife, Nigeria; [Akinlo, Taiwo] Adeyemi Coll Educ, Dept Econ, Ondo, Nigeria		Akinlo, T (corresponding author), Adeyemi Coll Educ, Dept Econ, Ondo, Nigeria.	taiwoakinlo@yahoo.com	Akinlo, Taiwo/K-9804-2019	Akinlo, Taiwo/0000-0002-1415-4241; DADA, JAMES/0000-0002-8434-6660				56	1	1	0	0	SPRINGER	NEW YORK	ONE NEW YORK PLAZA, SUITE 4600, NEW YORK, NY, UNITED STATES	2314-7202	2314-7210		FUTUR BUS J	Futur. Bus. J.	JUN 14	2021	7	1
J	Ajide, FM				Ajide, Folorunsho M.			Entrepreneurship and productivity in Africa: the role of institutions	JOURNAL OF SUSTAINABLE FINANCE & INVESTMENT			English	Article						Africa; new firm entry; total factor productivity; quality of institutions	FOREIGN DIRECT-INVESTMENT; ECONOMIC-GROWTH; REGIONAL GROWTH; DETERMINANTS; INNOVATION; QUALITY; MATTER; LEVEL	Through an empirical analysis of selected African countries for a period of 2006-2017, this paper explores three hypotheses suggesting that African entrepreneurship does not promote productivity except there are conducive institutional environments. The study applies panel data estimation techniques on data obtained from seventeen countries in Africa. The results obtained are summarized as follow…	[Ajide, Folorunsho M.] Univ Ilorin, Fac Social Sci, Ilorin, Nigeria		Ajide, FM (corresponding author), Univ Ilorin, Fac Social Sci, Ilorin, Nigeria.	ajide2010@gmail.com	Ajide, Folorunsho/V-8597-2019	Ajide, Folorunsho/0000-0003-3231-2423				101	2	2	3	4	ROUTLEDGE JOURNALS, TAYLOR & FRANCIS LTD	ABINGDON	2-4 PARK SQUARE, MILTON PARK, ABINGDON OX14 4RN, OXON, ENGLAND	2043-0795	2043-0809		J SUSTAIN FINANC INV	J. Sustain. Financ. Invest.	JAN 2	2022	12	1
J	Nyiwul, L				Nyiwul, Linus			COVID-19 regulatory responses and FDI in the United States: trends and implications for capital flows	TRANSNATIONAL CORPORATIONS REVIEW			English	Article						Foreign Direct Investment (FDI); COVID-19; government policy; capital flows; CFIUS; development; international trade	FOREIGN DIRECT-INVESTMENT; ENERGY-CONSUMPTION; AFRICA; TRADE; CHINA; GROWTH; IMPACT	Investment regulations implemented by the US government as part of the response to COVID-19 have implications for capital flows. The objective of this paper is to analyse how these regulations affect FDI flows, the potential long-term consequences for the United States and developing economies. We use secondary data to chart trends and simple descriptive and analytic framework to synthesise argum…	[Nyiwul, Linus] Gettysburg Coll, Dept Econ, Gettysburg, PA 17325 USA		Nyiwul, L (corresponding author), Gettysburg Coll, Dept Econ, Gettysburg, PA 17325 USA.	lnyiwul@gettysburg.edu	Nyiwul, Linus/AAK-1021-2020	Nyiwul, Linus/0000-0001-5387-0817				59	1	1	7	7	ROUTLEDGE JOURNALS, TAYLOR & FRANCIS LTD	ABINGDON	2-4 PARK SQUARE, MILTON PARK, ABINGDON OX14 4RN, OXON, ENGLAND	1918-6444	1925-2099		TRANSNATL CORP REV	Transnatl. Corp. Rev.	APR 3	2021	13	2
J	Shobande, OA; Ogbeifun, L				Shobande, Olatunji Abdul; Ogbeifun, Lawrence			The criticality of financial development and energy consumption for environmental sustainability in OECD countries: Evidence from dynamic panel analysis	INTERNATIONAL JOURNAL OF SUSTAINABLE DEVELOPMENT AND WORLD ECOLOGY			English	Article						Financial Development Index; Energy Consumption; Environmental Quality; Dynamic Panel Analysis; OECD Countries	CARBON EMISSIONS EVIDENCE; ECONOMIC-GROWTH; AFRICA EVIDENCE; CO2 EMISSION; LONG-RUN; IMPACT; DEGRADATION; TRADE	This study explored whether financial development and energy consumption affect environmental sustainability in Organization for Economic Cooperation and Development (OECD) countries. The empirical evidence used in this study was based on the standard fixed effects and the Arellano-Bover/Bundell Bond dynamic panel approach. Our empirical results demonstrated the importance of a financial developm…	[Shobande, Olatunji Abdul] Univ Aberdeen, Business Sch, Aberdeen, Scotland; [Ogbeifun, Lawrence] Univ Mississippi, Dept Econ, Oxford, MS USA		Shobande, OA (corresponding author), Univ Aberdeen, Business Sch, Aberdeen, Scotland.	o.shobande.19@abdn.ac.uk	Ogbeifun, Lawrence/ABE-5959-2021; Shobande, Olatunji Abdul/ABE-1266-2020	Shobande, Olatunji Abdul/0000-0003-4528-1857				42	2	2	4	6	TAYLOR & FRANCIS INC	PHILADELPHIA	530 WALNUT STREET, STE 850, PHILADELPHIA, PA 19106 USA	1350-4509	1745-2627		INT J SUST DEV WORLD	Int. J. Sustain. Dev. World Ecol.	FEB 17	2022	29	2
J	Mensah, IA; Sun, M; Omari-Sasu, AY; Gao, CX; Obobisa, ES; Osinubi, TT				Mensah, Isaac Adjei; Sun, Mei; Omari-Sasu, Akoto Yaw; Gao, Cuixia; Obobisa, Emma Serwaa; Osinubi, Tolulope Temilola			Potential economic indicators and environmental quality in African economies: new insight from cross-sectional autoregressive distributed lag approach	ENVIRONMENTAL SCIENCE AND POLLUTION RESEARCH			English	Article						Environmental quality; CO2 emissions; Economic indicators; Africa; Cross-sectional autoregressive distributed lag	CARBON-DIOXIDE EMISSIONS; KUZNETS CURVE HYPOTHESIS; SUB-SAHARAN AFRICA; FOREIGN DIRECT-INVESTMENT; CO2 EMISSIONS; ENERGY-CONSUMPTION; FINANCIAL DEVELOPMENT; RENEWABLE ENERGY; TRADE OPENNESS; ELECTRICITY CONSUMPTION	Growing economic development and substantial demographic shifts may have a momentous consequence on environmental quality in a number of African countries. Consequently, this recent study offers the opportunity to explore the nexus among unobserved influential economic indicators and environmental quality (measured through CO2 emissions) in a panel of 26 African economies spanning from 1990 to 20…	[Mensah, Isaac Adjei; Sun, Mei; Gao, Cuixia] Jiangsu Univ, Sch Math, Inst Appl Syst Anal IASA, Zhenjiang 212013, Jiangsu, Peoples R China; [Omari-Sasu, Akoto Yaw] Kwame Nkrumah Univ Sci & Technol KNUST, Dept Stat & Actuarial Sci, Kumasi, Ghana; [Obobisa, Emma Serwaa] Jiangsu Univ, Sch Finance & Econ, Zhenjiang 212013, Jiangsu, Peoples R China; [Osinubi, Tolulope Temilola] Obafemi Awolowo Univ, De…		Sun, M (corresponding author), Jiangsu Univ, Sch Math, Inst Appl Syst Anal IASA, Zhenjiang 212013, Jiangsu, Peoples R China.	sunm@ujs.edu.cn		Omari-Sasu, Akoto Yaw/0000-0002-1655-1515; ADJEI MENSAH, ISAAC/0000-0002-2466-7534	National Science Foundation of ChinaNational Natural Science Foundation of China (NSFC) [71774070, 71804060]; Jiangsu Province Graduate Scientific Research Innovation Project (China) [KYCX17_KYZZ16_0336]	The National Science Foundation of China (no. 71774070, 71804060) and Jiangsu Province Graduate Scientific Research Innovation Project (China) (KYCX17_KYZZ16_0336) supported this research fund.		117	5	5	3	4	SPRINGER HEIDELBERG	HEIDELBERG	TIERGARTENSTRASSE 17, D-69121 HEIDELBERG, GERMANY	0944-1344	1614-7499		ENVIRON SCI POLLUT R	Environ. Sci. Pollut. Res.	OCT	2021	28	40
J	Aghasafari, H; Aminizadeh, M; Karbasi, A; Calisti, R				Aghasafari, Hanane; Aminizadeh, Milad; Karbasi, Alireza; Calisti, Roberto			CO2 emissions, export and foreign direct investment: Empirical evidence from Middle East and North Africa Region	JOURNAL OF INTERNATIONAL TRADE & ECONOMIC DEVELOPMENT			English	Article						CO2 emissions; exports of goods and services; foreign direct investment; MENA region; spatial panel simultaneous equations; distance-based weight matrices	SPATIAL AUTOREGRESSIVE MODEL; ENVIRONMENTAL KUZNETS CURVE; POLLUTION HAVEN HYPOTHESIS; ECONOMIC-GROWTH EVIDENCE; FUEL ENERGY-CONSUMPTION; PANEL-DATA; ECONOMETRIC-ANALYSIS; TRADE; FDI; CHINA	This study aimed to investigate the relationship among CO2 emissions, exports of goods and services, and foreign direct investment (FDI) inflows in countries in the MENA region over the period 2002-2014. To that end, spatial panel simultaneous equations model based on the adjacency-based and distance-based weight matrices was used. The findings indicated that the results of spatial panel simultan…	[Aghasafari, Hanane; Aminizadeh, Milad; Karbasi, Alireza] Ferdowsi Univ Mashhad, Dept Agr Econ, Mashhad, Razavi Khorasan, Iran; [Calisti, Roberto] Univ Perugia, Dept Agr Food & Environm Sci, Perugia, Italy		Aghasafari, H (corresponding author), Ferdowsi Univ Mashhad, Dept Agr Econ, Mashhad, Razavi Khorasan, Iran.	aghasafari@mail.um.ac.ir		Aminizadeh, Milad/0000-0003-1253-8599				110	1	1	10	14	ROUTLEDGE JOURNALS, TAYLOR & FRANCIS LTD	ABINGDON	2-4 PARK SQUARE, MILTON PARK, ABINGDON OX14 4RN, OXON, ENGLAND	0963-8199	1469-9559		J INT TRADE ECON DEV	J. Int. Trade Econ. Dev.	OCT 3	2021	30	7
J	Bait, S; Lauria, SM; Schiraldi, MM				Bait, Stefania; Lauria, Serena Marino; Schiraldi, Massimiliano M.			Multi-criteria decision-making model for supporting manufacturing settlements location in Africa after COVID-19	INTERNATIONAL JOURNAL OF ENGINEERING BUSINESS MANAGEMENT			English	Article						Plant location; COVID-19 impact; MNEs investment; manufacturing development; multi-criteria decision making; AHP; TOPSIS	SUPPLY CHAIN RESILIENCE; FACILITY LOCATION; SELECTION; INDUSTRIALIZATION; AHP	The COVID-19 emergency is affecting manufacturing industries all over the world. Notably, it has generated several issues in the products' supply and the global value chain in African countries. Besides this, Africa's manufacturing value-added rate grew only 1.5 since 2018, and the foreign direct investment (FDI) from multinational enterprises (MNEs) remains very low due to high-risk factors. Mos…	[Bait, Stefania; Lauria, Serena Marino; Schiraldi, Massimiliano M.] Univ Roma Tor Vergata, Dept Enterprise Engn, Via Politecn 1, I-00173 Rome, Italy		Schiraldi, MM (corresponding author), Univ Roma Tor Vergata, Dept Enterprise Engn, Via Politecn 1, I-00173 Rome, Italy.	schiraldi@uniroma2.it	Schiraldi, Massimiliano M./E-6137-2012	Schiraldi, Massimiliano M./0000-0002-1995-7836				51	0	0	3	3	SAGE PUBLICATIONS INC	THOUSAND OAKS	2455 TELLER RD, THOUSAND OAKS, CA 91320 USA	1847-9790			INT J ENG BUS MANAG	Int. J. Eng. Bus. Manag.	JUN	2021	13
J	Agyeman, AS; Arthur, B; Addai, B				Agyeman, Annette Serwaa; Arthur, Benedict; Addai, Bismark			Interest rates and FDI in some selected African countries: The mediating roles of exchange rate and unemployment	AFRICAN REVIEW OF ECONOMICS AND FINANCE-AREF			English	Article						Foreign direct investment; Interest rate; Unemployment rate; Real exchange rate	FOREIGN DIRECT-INVESTMENT; DETERMINANTS; SENSITIVITY; DIVESTMENT	Capital chases higher returns, and African countries continuously strive to implement effective policies to attract more Foreign Direct Investments (FDI). Against this backdrop, we explore the relationship between interest rates and FDI inflows in Africa and how exchange rates and unemployment distinctively affect that relationship. We employ panel data on six major FDI-hub economies in Africa fo…	[Agyeman, Annette Serwaa; Arthur, Benedict] Zhongnan Univ Econ & Law, Sch Finance, Wuhan, Peoples R China; [Addai, Bismark] Changsha Univ Sci & Technol, Sch Econ & Management, Changsha, Peoples R China		Addai, B (corresponding author), Changsha Univ Sci & Technol, Sch Econ & Management, Changsha, Peoples R China.	abismarks@hotmail.com						53	0	0	1	1	PORTHOLOGOS PRESS	GHANA	NILE VALLEY MULTIVERSITY, 333 NHAWINEI AVE, BONO EAST, TECHIMAN, GHANA, SOUTH AFRICA	2042-1478	2410-4906		AFR REV ECON FINANC-	Afr. Rev. Econ. Financ.-AREF	JUN	2021	13	1
J	Aluko, OA				Aluko, Olufemi Adewale			An empirical insight into the international tourism - foreign direct investment nexus in Africa	AFRICAN REVIEW OF ECONOMICS AND FINANCE-AREF			English	Article						International tourism; FDI; Panel Granger non-causality test; Africa	ECONOMIC-GROWTH; CAUSALITY	This study examines the international tourism-foreign direct investment (FDI) nexus in Africa. To do this, it investigates the causal relationship between international tourism and FDI in a panel dataset of 43 African countries for the period 1995-2016. Using the Dumitrescu and Hurlin (2012) panel Granger non-causality test which is robust to cross-sectional dependence, this study finds a homogen…	[Aluko, Olufemi Adewale] Univ Ilorin, Dept Finance, PMB 1515, Ilorin, Kwara State, Nigeria		Aluko, OA (corresponding author), Univ Ilorin, Dept Finance, PMB 1515, Ilorin, Kwara State, Nigeria.	olufemiadewale6@gmail.com						31	0	0	0	0	PORTHOLOGOS PRESS	GHANA	NILE VALLEY MULTIVERSITY, 333 NHAWINEI AVE, BONO EAST, TECHIMAN, GHANA, SOUTH AFRICA	2042-1478	2410-4906		AFR REV ECON FINANC-	Afr. Rev. Econ. Financ.-AREF	JUN	2021	13	1
J	Batrancea, L; Rathnaswamy, MM; Batrancea, I				Batrancea, Larissa; Rathnaswamy, Malar Mozhi; Batrancea, Ioan			A Panel Data Analysis of Economic Growth Determinants in 34 African Countries	JOURNAL OF RISK AND FINANCIAL MANAGEMENT			English	Article						gross domestic product; import; exports; capital; foreign direct investment; savings	FOREIGN DIRECT-INVESTMENT; EMPIRICAL-EVIDENCE; IMPACT	The research study investigated the economic determinants of economic growth in 34 countries across Africa during a two-decade period (2001-2019). For this purpose, the sample included a wide range of economies, from low income to high income and from low human development to high human development, according to recent international rankings provided by the World Bank and the United Nations Devel…	[Batrancea, Larissa] Babes Bolyai Univ, Fac Business, 7 Horea St, Cluj Napoca 400174, Romania; [Rathnaswamy, Malar Mozhi; Batrancea, Ioan] Fac Econ & Business Adm, 58-60 Teodor Mihali St, Cluj Napoca 400591, Romania		Batrancea, L (corresponding author), Babes Bolyai Univ, Fac Business, 7 Horea St, Cluj Napoca 400174, Romania.	larissa.batrancea@ubbcluj.ro; mozhi.rathnaswamy@econ.ubbcluj.ro; ioan.batrancea@econ.ubbcluj.ro	BATRANCEA, IOAN N/O-9941-2016	BATRANCEA, IOAN N/0000-0003-0299-550X; Batrancea, Larissa/0000-0001-6254-2970				66	0	0	3	3	MDPI	BASEL	ST ALBAN-ANLAGE 66, CH-4052 BASEL, SWITZERLAND	1911-8066	1911-8074		J RISK FINANC MANAG	J. Risk Financ. Manag.	JUN	2021	14	6
J	Tripathi, S				Tripathi, Sabyasachi			Do macroeconomic factors promote urbanization? Evidence from BRICS countries	ASIA-PACIFIC JOURNAL OF REGIONAL SCIENCE			English	Article						Macroeconomic factors; Development; Urbanization; BRICS countries	AGGLOMERATION ECONOMIES; GROWTH; PRODUCTIVITY; TRADE; DETERMINANTS; RETURNS; CITIES; CHINA	Macroeconomic factors linking urban policies are missing in fast-growing Brazil, Russia, India, China, and South Africa (BRICS) countries. In this context, we assess the impact of macroeconomic factors on urbanization that is measured by the size, growth, and density of urban populations. In this paper, we estimate the dynamic panel data models for the period of 1960-2015 with a 5-year interval d…	[Tripathi, Sabyasachi] Natl Res Univ, Higher Sch Econ, 20 Myasnitskaya St, Moscow 101000, Russia; [Tripathi, Sabyasachi] Adamas Univ, Kolkata, India		Tripathi, S (corresponding author), Natl Res Univ, Higher Sch Econ, 20 Myasnitskaya St, Moscow 101000, Russia.; Tripathi, S (corresponding author), Adamas Univ, Kolkata, India.	sabya.tripathi@gmail.com	Tripathi, Sabyasachi/G-2722-2016	Tripathi, Sabyasachi/0000-0003-1980-5477				66	1	1	3	3	SPRINGERNATURE	LONDON	CAMPUS, 4 CRINAN ST, LONDON, N1 9XW, ENGLAND	2509-7946	2509-7954		ASIA-PAC J REG SCI	Asia-Pac. J. Reg. Sci.	JUN	2021	5	2
J	Bun, B				Bun, Bopith			Foreign Direct Investment and Financial Constraints: Firm-Level Evidence from Cambodia, Lao PDR, and Myanmar	JOURNAL OF ECONOMIC INTEGRATION			English	Article						Financial Constraints; Foreign Direct Investment; Horizontal and Vertical Spillovers; Developing Countries; Ordered Probit Model	SUB-SAHARAN AFRICA; POLITICAL UNCERTAINTY; DOMESTIC FIRMS; ACCESS; SPILLOVERS; GROWTH; CREDIT; FDI; PRODUCTIVITY; PANEL	Financial constraints have been a significant obstacle to firms operating in developing countries. Prior studies show that foreign direct investment (FDI) helps to ease credit constraints for domestic firms. However, they only account for horizontal FDI spillovers. This paper therefore investigates both horizontal and vertical FDI spillovers using firm-level data from Cambodia, Lao PDR, and Myanm…	[Bun, Bopith] Waseda Univ, Grad Sch Asia Pacific Studies, Shinjuku Ku, 1 Chome,21-1 Nishiwaseda, Tokyo 1690051, Japan		Bun, B (corresponding author), Waseda Univ, Grad Sch Asia Pacific Studies, Shinjuku Ku, 1 Chome,21-1 Nishiwaseda, Tokyo 1690051, Japan.	bunbopith@gmail.com		Bun, Bopith/0000-0001-8219-271X				62	0	0	4	5	SEJONG UNIV, CENTER INT ECONOMICS	SEOUL	KUNJA-DONG, KWANGJIN-GU, SEOUL, 143-747, SOUTH KOREA	1225-651X	1976-5525		J ECON INTEGR	J. Econ. Integr.	JUN	2021	36	2
J	Oro, OU; Alagidede, IP				Oro, Oro Ufuo; Alagidede, Imoptep Paul			Does petroleum resources or market size drive foreign direct investment in Africa? New evidence from time-series analysis	RESOURCES POLICY			English	Article						Petroleum resources; Market-size; Foreign direct investment	DEVELOPING-COUNTRIES; FDI; INFLOWS; INFRASTRUCTURE; DETERMINANTS	Market size and petroleum resources are widely regarded as the main drivers of foreign direct investment (FDI) both in the developed and developing countries. How accurate is this claim in African? We investigated this question using both the panel and time-series data of the forty-nine African countries. Our finding suggests mining of mineral ore supported by the availability of relatively cheap…	[Oro, Oro Ufuo] Univ Witwatersrand, Johannesburg, South Africa; [Alagidede, Imoptep Paul] Wits Business Sch, Johannesburg, South Africa		Oro, OU (corresponding author), Univ Witwatersrand, Johannesburg, South Africa.	Ou58oro@yahoo.com; Paul.alagidede@wits.ac.za						54	2	2	0	1	ELSEVIER SCI LTD	OXFORD	THE BOULEVARD, LANGFORD LANE, KIDLINGTON, OXFORD OX5 1GB, OXON, ENGLAND	0301-4207	1873-7641		RESOUR POLICY	Resour. Policy	JUN	2021	71
J	Claudio-Quiroga, G; Gil-Alana, LA; Maiza-Larrarte, A				Claudio-Quiroga, Gloria; Gil-Alana, Luis A.; Maiza-Larrarte, Andoni			The Impact of China's FDI on Economic Growth: Evidence from Africa with a Long Memory Approach	EMERGING MARKETS FINANCE AND TRADE			English	Article; Early Access						Foreign Direct Investment; China; Africa; growth rate	FOREIGN DIRECT-INVESTMENT; FRACTIONAL-INTEGRATION; TIME-SERIES; AGGREGATION; TRADE; MODELS; TESTS; COINTEGRATION; CONVERGENCE; PERSISTENCE	This paper deals with the relationship between Foreign Direct Investment from China in Africa and the growth level in five African countries. Based on the high degrees of persistence observed in the data, we use techniques based on long memory models, and our results indicate that of the five countries examined, namely Kenya, Zimbabwe, Zambia, Nigeria and South Africa, only for Nigeria do we find…	[Claudio-Quiroga, Gloria] Univ Francisco Vitoria, Dept Econ, Madrid, Spain; [Gil-Alana, Luis A.] Univ Navarra, Dept Econ, Pamplona, Spain; [Maiza-Larrarte, Andoni] Univ Basque Country UPV EHU, Dept Appl Econ, Leioa, Spain		Claudio-Quiroga, G (corresponding author), Univ Francisco Vitoria, Ctra Pozuelo Majadahonda Km 1,800, Pozuelo De Alarcon 28223, Madrid, Spain.	g.claudio.prof@ufv.es	; Maiza Larrarte, Andoni/M-3429-2015	Gil-Alana, Luis/0000-0002-5760-3123; Maiza Larrarte, Andoni/0000-0001-9595-9457	European Regional Development FundEuropean Commission; Ministerio de Economia, Industria y Competitividad, Gobierno de Espana; Agencia Estatal de Investigacion	This work was supported by the European Regional Development Fund; Ministerio de Economia, Industria y Competitividad, Gobierno de Espana; Agencia Estatal de Investigacion.		124	0	0	4	6	ROUTLEDGE JOURNALS, TAYLOR & FRANCIS LTD	ABINGDON	2-4 PARK SQUARE, MILTON PARK, ABINGDON OX14 4RN, OXON, ENGLAND	1540-496X	1558-0938		EMERG MARK FINANC TR	Emerg. Mark. Financ. Trade
J	Bishku, MB				Bishku, Michael B.			Morocco and Sub-Saharan Africa: In the Shadow of the Western Sahara Dispute	CONTEMPORARY REVIEW OF THE MIDDLE EAST			English	Article						Morocco; Sub-Saharan Africa; Western Sahara; foreign relations; trade; foreign direct investment		During much of the past several decades, Moroccan actions in Western Sahara have impacted on that country's bilateral and multilateral ties, especially with other countries in Africa, though to a lesser degree in the Arab world. In recent years, Morocco has gained the upper hand in its conflict in Western Sahara and has been increasing its political and economic footprint on the continent of Afri…	[Bishku, Michael B.] Augusta Univ, Dept Hist Anthropol & Philosophy, Summerville Campus,Allgood Hall,Suite E222, Augusta, GA 30904 USA		Bishku, MB (corresponding author), Augusta Univ, Dept Hist Anthropol & Philosophy, Summerville Campus,Allgood Hall,Suite E222, Augusta, GA 30904 USA.	mbishku@augusta.edu						49	0	0	2	3	SAGE PUBLICATIONS INC	THOUSAND OAKS	2455 TELLER RD, THOUSAND OAKS, CA 91320 USA	2347-7989	2349-0055		CONTEMP REV MIDDLE E	Contemp. Rev. Middle East	SEP	2021	8	3
J	Van Campenhout, B; Minten, B; Swinnen, JFM				Van Campenhout, Bjorn; Minten, Bart; Swinnen, Johan F. M.			Leading the way - foreign direct investment and dairy value chain upgrading in Uganda	AGRICULTURAL ECONOMICS			English	Article						agricultural transformation; value chains; foreign direct investments; export; dairy; Uganda	DEVELOPING-COUNTRIES; SUPPLY CHAIN; TECHNOLOGY; AFRICA; PERFORMANCE; LINKAGES; SOUTHERN; EASTERN; INCOME	Driven by increased demand from both local and export markets and facilitated by far-reaching liberalization and privatization policies, the dairy sub-sector in Uganda has undergone significant changes in the last decade. With a comparative advantage in milk production, the southwest of Uganda has started to attract considerable Foreign Direct Investment (FDI) in processing capacity, mainly targe…	[Van Campenhout, Bjorn] Int Food Policy Res Inst, Leuven, Belgium; [Van Campenhout, Bjorn] Katholieke Univ Leuven, Leuven, Belgium; [Minten, Bart] Int Food Policy Res Inst, Yangon, Myanmar; [Swinnen, Johan F. M.] Int Food Policy Res Inst, Washington, DC 20036 USA		Van Campenhout, B (corresponding author), Int Food Policy Res Inst, Leuven, Belgium.; Van Campenhout, B (corresponding author), Katholieke Univ Leuven, Leuven, Belgium.	b.vancampenhout@cgiar.org		Swinnen, Johan/0000-0002-8650-1978	CGIAR Research Program on Policies, Institutions, and Markets (PIM)CGIAR; CGIAR FundCGIAR; KU Leuven (Flemish Government)KU Leuven; Research Foundation Flanders (FWO)FWO [G0G4318N, 30784531]	This research was partly funded by the CGIAR Research Program on Policies, Institutions, and Markets (PIM), led by the International Food Policy Research Institute (IFPRI) and carried out with support from the CGIAR Fund contributors (). Additional financial support was provided by the KU Leuven (Long term structural funding (Methusalem funding by the Flemish Government), and the Research Foundat…		42	0	0	5	6	WILEY	HOBOKEN	111 RIVER ST, HOBOKEN 07030-5774, NJ USA	0169-5150	1574-0862		AGR ECON-BLACKWELL	Agric. Econ.	JUL	2021	52	4
J	Mensah, L; Yiadom, EB; Dziwornu, R				Mensah, Lord; Yiadom, Eric B.; Dziwornu, Raymond			Does Eurobond issuance influence FDI location? Evidence from sub-Saharan Africa	AFRICAN JOURNAL OF ECONOMIC AND MANAGEMENT STUDIES			English	Article						Eurobonds; FDI; Information; FDI factors; VAR; GMM	FOREIGN DIRECT-INVESTMENT; DEVELOPING-COUNTRIES; ECONOMIC-GROWTH; DETERMINANTS; AID; INFLOWS	Purpose Does the issuance of Eurobonds carry enough information about favourable domestic conditions to warrant more FDI inflows? In this study, the authors investigate how FDI is responding to the rising levels of Eurobonds in sub-Saharan African (SSA). Design/methodology/approach The study uses the system GMM model to set up a panel with all 17 SSA countries with Eurobonds. The dataset was tran…	[Mensah, Lord] Univ Ghana, Dept Finance, Business Sch, Accra, Ghana; [Yiadom, Eric B.; Dziwornu, Raymond] Univ Profess Studies, Dept Finance, Accra, Ghana		Yiadom, EB (corresponding author), Univ Profess Studies, Dept Finance, Accra, Ghana.	boachie.eric@upsamail.edu.gh						47	1	1	1	1	EMERALD GROUP PUBLISHING LTD	BINGLEY	HOWARD HOUSE, WAGON LANE, BINGLEY BD16 1WA, W YORKSHIRE, ENGLAND	2040-0705	2040-0713		AFR J ECON MANAG STU	Afr. J. Econ. Manag. Stud.	MAY 25	2021	12	2
J	Karwowski, E				Karwowski, Ewa			Commercial finance for development: a back door for financialisation	REVIEW OF AFRICAN POLITICAL ECONOMY			English	Article; Early Access							SOUTH-AFRICA; FINANCIALIZATION; INVESTMENT	The global Covid-19 pandemic has accelerated a trend under way for the last decade: the enlistment of private-sector commercial finance for development. This finance can be brought in through (1) regular cross-border flows, (2) blended finance and (3) impact bonds. This briefing argues that intensified foreign financial inflows are likely to draw African economies further into financialisation, w…	[Karwowski, Ewa] Hertfordshire Business Sch, Econ, Hatfield, Herts, England; [Karwowski, Ewa] Univ Johannesburg, South African Res Chair Ind Dev, Johannesburg, South Africa		Karwowski, E (corresponding author), Hertfordshire Business Sch, Econ, Hatfield, Herts, England.; Karwowski, E (corresponding author), Univ Johannesburg, South African Res Chair Ind Dev, Johannesburg, South Africa.	e.karwowski@herts.ac.uk		Karwowski, Ewa/0000-0001-6350-1839				44	1	1	1	3	ROUTLEDGE JOURNALS, TAYLOR & FRANCIS LTD	ABINGDON	2-4 PARK SQUARE, MILTON PARK, ABINGDON OX14 4RN, OXON, ENGLAND	0305-6244	1740-1720		REV AFR POLIT ECON	Rev. Afr. Polit. Econ.
J	Dada, JT; Abanikanda, EO				Dada, James Temitope; Abanikanda, Ezekiel Olamide			The moderating effect of institutions in foreign direct investment led growth hypothesis in Nigeria	ECONOMIC CHANGE AND RESTRUCTURING			English	Article; Early Access						Institutional quality; Foreign direct investment; Economic growth; Nigeria; F21; F23; O43	ECONOMIC-GROWTH; FDI; QUALITY; DEMOCRACY; AFRICA	This paper investigates the moderating role institutional quality plays in foreign direct investment led growth hypothesis in Nigeria from 1984 to 2018 using autoregressive distributed lag estimation technique. Specifically, the study contributes to the literature by using seven different institutional indicators to moderate the effect of foreign direct investment on economic growth. The findings…	[Dada, James Temitope; Abanikanda, Ezekiel Olamide] Obafemi Awolowo Univ, Dept Econ, Ife, Nigeria		Dada, JT (corresponding author), Obafemi Awolowo Univ, Dept Econ, Ife, Nigeria.	jamesdada@oauife.edu.ng; abanikanda.ezekiel@gmail.com		DADA, JAMES/0000-0002-8434-6660				111	2	2	6	6	SPRINGER	NEW YORK	ONE NEW YORK PLAZA, SUITE 4600, NEW YORK, NY, UNITED STATES	1573-9414	1574-0277		ECON CHANG RESTRUCT	Econ. Chang. Restruct.
J	Saif-Alyousfi, AYH				Saif-Alyousfi, Abdulazeez Y. H.			FDI inflows and bank deposits: evidence from 18 MENA economies	COMPETITIVENESS REVIEW			English	Article; Early Access						MENA region; Bank deposits; Static and dynamic panel GMM estimation techniques; Inflows of FDI flow and FDI stock	FOREIGN DIRECT-INVESTMENT; OUTWARD DIRECT-INVESTMENT; PERFORMANCE; DETERMINANTS; GROWTH; AGGLOMERATION; INSTITUTIONS; SPILLOVERS; AUSTRALIA; PROFITS	Purpose This paper aims to examine and compare the impact of foreign direct investment (FDI) inflows on bank deposits in aggregate as well as at the level of conventional and Islamic banks in Middle East and North Africa (MENA) countries. The study also tests hypotheses of direct and indirect impacts of FDI flow and FDI stock on bank deposits. Design/methodology/approach Static and dynamic panel …	[Saif-Alyousfi, Abdulazeez Y. H.] Univ Hafr Al Batin, Coll Business Adm, Dept Finance, Hafar al Batin, Saudi Arabia; [Saif-Alyousfi, Abdulazeez Y. H.] Taiz Univ, Fac Sci Adm, Dept Finance & Banking, Taizi, Yemen		Saif-Alyousfi, AYH (corresponding author), Univ Hafr Al Batin, Coll Business Adm, Dept Finance, Hafar al Batin, Saudi Arabia.; Saif-Alyousfi, AYH (corresponding author), Taiz Univ, Fac Sci Adm, Dept Finance & Banking, Taizi, Yemen.	azizalyousfi@yahoo.com						75	1	1	0	0	EMERALD GROUP PUBLISHING LTD	BINGLEY	HOWARD HOUSE, WAGON LANE, BINGLEY BD16 1WA, W YORKSHIRE, ENGLAND	1059-5422	2051-3143		COMPET REV	Compet. Rev.
J	Saba, CS; Ngepah, N				Saba, Charles Shaaba; Ngepah, Nicholas			Military expenditure, security outcome and industrialisation in Africa: Evidence from a panel data analysis	AFRICAN SECURITY REVIEW			English	Article						Military expenditure; security outcome; industrialisation; Variance decomposition and impulse response analysis; Africa	FOREIGN DIRECT-INVESTMENT; ECONOMIC-GROWTH EVIDENCE; UNIT-ROOT TESTS; DEVELOPING-COUNTRIES; CAUSALITY; EASTERN; DEMAND	This study examines the cause-and-effect relationship between military expenditure, security outcome and industrialisation for a panel of 35 African countries spanning from 1990 to 2015. We employed: (i) the Pairwise Dumitrescu-Hurlin panel causality test; and (ii) the newly developed panel VAR in generalised method of moment (GMM) estimation approach was applied to determine what magnitude can f…	[Saba, Charles Shaaba; Ngepah, Nicholas] Univ Johannesburg, Coll Business & Econ, Sch Econ, Auckland Pk Kingsway Campus,POB 524 Auckland Pk, Johannesburg, South Africa		Saba, CS (corresponding author), Univ Johannesburg, Coll Business & Econ, Sch Econ, Auckland Pk Kingsway Campus,POB 524 Auckland Pk, Johannesburg, South Africa.	sabacharlesshaaba@yahoo.com		Saba, Charles/0000-0001-6230-7292; Ngepah, Nicholas/0000-0002-1947-0008				88	2	2	1	2	ROUTLEDGE JOURNALS, TAYLOR & FRANCIS LTD	ABINGDON	2-4 PARK SQUARE, MILTON PARK, ABINGDON OX14 4RN, OXON, ENGLAND	1024-6029	2154-0128		AFR SECUR REV	Afr. Secur. Rev.	APR 3	2021	30	2
J	Faku, EM				Faku, Ephraim Monde			The regulatory and policy variables influencing FDI in South Africa	JOURNAL OF PUBLIC AFFAIRS			English	Article; Early Access						economic growth; FDI; investment climate	SAVINGS; SAVE	This paper dealt with the regulatory and policy variables influencing Foreign Direct Investment (FDI) in South Africa. Since the advent of democracy 26 years ago, South Africa had its own share of benefits from democratic rule. This was the period of great success, and three free and fair elections were held without violence and intimidation. The South African government started using the inflati…	[Faku, Ephraim Monde] Tshwane Univ Technol, Fac Management Sci & Entrepreneurship, 19 OR Tambo Dr, ZA-1300 Emalahleni, South Africa		Faku, EM (corresponding author), Tshwane Univ Technol, Fac Management Sci & Entrepreneurship, 19 OR Tambo Dr, ZA-1300 Emalahleni, South Africa.	fakuem@tut.ac.za		Faku, Ephraim Monde/0000-0002-8091-6216				49	0	0	0	2	WILEY	HOBOKEN	111 RIVER ST, HOBOKEN 07030-5774, NJ USA	1472-3891	1479-1854		J PUBLIC AFF	J. Public Aff.
J	Rasvanis, E; Tselios, V				Rasvanis, Evangelos; Tselios, Vassilis			Do agglomeration economies matter where natural endowments are? Lessons from Greece	REGIONAL SCIENCE POLICY AND PRACTICE			English	Article						first nature of geography; foreign direct investments; Greece; regional development; second nature of geography	FOREIGN DIRECT-INVESTMENT; GEOGRAPHY; INDUSTRY; LOCATION; PRODUCTIVITY; PERFORMANCE; GOVERNMENT; QUALITY; AFRICA; ACCESS	This paper examines whether the location factors related to the rich natural endowments of Greece (first nature of geography) affect those of the proximity to suppliers, similar firms and the capital (second nature of geography). It finds that geomorphology and climate reinforce all the second-nature factors. Sea access favours firms' linkages, and natural resources attract both firms' linkages a…	[Rasvanis, Evangelos] Ionian Univ, Dept Reg Dev, Lefkada 31100, Greece; [Tselios, Vassilis] Pante Univ Social & Polit Sci, Dept Econ & Reg Dev, Athens 17671, Greece		Rasvanis, E (corresponding author), Ionian Univ, Dept Reg Dev, Lefkada 31100, Greece.	rasvanis@ionio.gr		Rasvanis, Evangelos/0000-0002-0094-9588; Tselios, Vassilis/0000-0001-6330-7278	University of Thessaly	University of Thessaly		56	0	0	0	3	WILEY	HOBOKEN	111 RIVER ST, HOBOKEN 07030-5774, NJ USA	1757-7802			REG SCI POLICY PRACT	Reg. Sci. Policy Pract.	JUN	2021	13	3
J	Qin, ZX; Ozturk, I				Qin, Zhexuan; Ozturk, Ilhan			Renewable and Non-Renewable Energy Consumption in BRICS: Assessing the Dynamic Linkage between Foreign Capital Inflows and Energy Consumption	ENERGIES			English	Article						foreign capital inflows; renewable and non-renewable energy consumption; NARDL	DIRECT-INVESTMENT; FINANCIAL DEVELOPMENT; ECONOMIC-GROWTH; CO2 EMISSIONS; IMPACT; FDI; PANEL; MALAYSIA; CHINA	This study attempt to fill the research gap by figuring out the dynamic effects of foreign capital inflows effect on renewable energy and non-renewable consumption by using the time series non-linear ARDL approach for BRICS from 1991 to 2019. Non-linear ARDL estimates show that positive change in foreign capital inflows has a positive effect on renewable consumption in Brazil, India, and South Af…	[Qin, Zhexuan] Yuncheng Univ, Dept Econ Management, 1155 Fudan West St, Yuncheng 044000, Peoples R China; [Ozturk, Ilhan] Cag Univ, Fac Econ & Adm Sci, TR-33800 Mersin, Turkey; [Ozturk, Ilhan] China Med Univ, China Med Univ Hosp, Dept Med Res, Taichung 40402, Taiwan; [Ozturk, Ilhan] Asia Univ, Dept Finance, Taichung 41354, Taiwan		Ozturk, I (corresponding author), Cag Univ, Fac Econ & Adm Sci, TR-33800 Mersin, Turkey.; Ozturk, I (corresponding author), China Med Univ, China Med Univ Hosp, Dept Med Res, Taichung 40402, Taiwan.; Ozturk, I (corresponding author), Asia Univ, Dept Finance, Taichung 41354, Taiwan.	qinzx7@163.com; ilhanozturk@cag.edu.tr	Ozturk, Ilhan/B-9431-2009	Ozturk, Ilhan/0000-0002-6521-0901				32	10	10	2	3	MDPI	BASEL	ST ALBAN-ANLAGE 66, CH-4052 BASEL, SWITZERLAND		1996-1073		ENERGIES	Energies	MAY	2021	14	10
J	Zi, YY; Linke, A				Zi, Yanyin; Linke, Arthur			Values gaps affecting human resources management relations between expats and locals: The case of a Chinese manufacturer in South Africa	AFRICA JOURNAL OF MANAGEMENT			English	Article						foreign direct investment (FDI); human resource management (HRM); values gaps; Confucianism; Ubuntu; China; South Africa	BUSINESS ETHICS; GUANXI; UBUNTU; CONFUCIANISM; KNOWLEDGE; SUCCESS; TRUST; WORK; HRM	Chinese companies have continued to increase foreign direct investment (FDI) and engagement within Africa, perceived as a last global frontier market, particularly in light of China's Belt and Road initiative. The literature highlights a number of human resources management (HRM) risks, challenges and misalignments, including values gaps between Chinese company expats and local stakeholders, affe…	[Zi, Yanyin] Rikkyo Univ, Coll Intercultural Commun, Tokyo, Japan; [Linke, Arthur] Stellenbosch Univ, Business Sch, Western Cape, South Africa		Zi, YY (corresponding author), Rikkyo Univ, Coll Intercultural Commun, Tokyo, Japan.	yanyin.zi@rikkyo.ac.jp		Zi, Yanyin/0000-0002-3338-2119; Linke, Arthur/0000-0002-1977-8686	Japan Society for the Promotion of ScienceMinistry of Education, Culture, Sports, Science and Technology, Japan (MEXT)Japan Society for the Promotion of Science [40807707]	This work was supported by the [Japan Society for the Promotion of Science] [grant number: 40807707].		49	0	0	0	2	ROUTLEDGE JOURNALS, TAYLOR & FRANCIS LTD	ABINGDON	2-4 PARK SQUARE, MILTON PARK, ABINGDON OX14 4RN, OXON, ENGLAND	2332-2373	2332-2381		AFR J MANAGE	Afr. J. Manag.	APR 3	2021	7	2
J	Hu, DF; You, KF; Esiyok, B				Hu, Dengfeng; You, Kefei; Esiyok, Bulent			Foreign direct investment among developing markets and its technological impact on host: Evidence from spatial analysis of Chinese investment in Africa	TECHNOLOGICAL FORECASTING AND SOCIAL CHANGE			English	Article						China; Outward FDI; Africa; Technological progress; Structural change; Spatial models	TOTAL FACTOR PRODUCTIVITY; SUB-SAHARAN AFRICA; ECONOMIC-GROWTH; DOMESTIC FIRMS; FINANCIAL DEVELOPMENT; ABSORPTIVE-CAPACITY; VERTICAL SPILLOVERS; SOUTH-AFRICA; OUTWARD FDI; PANEL-DATA	This paper investigates the technological impact of foreign direct investment (FDI) among developing markets on the host economy, as the distinctive features of FDI from developing countries may induce stronger technologyenhancing effect on the host developing nations than that of FDI from developed economies. Adopting the context of Chinese FDI in a set of 24 African nations during 2006?2017, we…	[Hu, Dengfeng] Anhui Univ Finance & Econ, Ctr Enterprise Innovat & Growth, Hefei, Peoples R China; [You, Kefei] Univ Greenwich, Finance, London, England; [Esiyok, Bulent] Baskent Univ, Dept Econ, Ankara, Turkey		You, KF (corresponding author), Univ Greenwich, Finance, London, England.	K.You@greenwich.ac.uk						155	3	3	12	24	ELSEVIER SCIENCE INC	NEW YORK	STE 800, 230 PARK AVE, NEW YORK, NY 10169 USA	0040-1625	1873-5509		TECHNOL FORECAST SOC	Technol. Forecast. Soc. Chang.	MAY	2021	166
J	Mechiche-Alami, A; Yagoubi, J; Nicholas, KA				Mechiche-Alami, Altaaf; Yagoubi, Jihad; Nicholas, Kimberly A.			Agricultural land acquisitions unlikely to address the food security needs of African countries	WORLD DEVELOPMENT			English	Article						Food security; Land grabbing; Sustainable development; Land conflict; Livelihood; Deforestation; Extractivism	EMPIRICAL-EVIDENCE; RENT-SEEKING; INVESTMENTS; LABOR; CONFLICT; FARMLAND; IMPACTS; GROWTH; REGION; TRADE	In recent years, Large Scale Land Acquisitions (LSLA), direct land tenure changes have been gaining momentum in developing countries. In this study, we evaluate the potential extent to which agricultural land deals in Africa are able to address the host countries' food security needs, a commonly cited motivation for their establishment. First, we develop a framework to evaluate the priority food …	[Mechiche-Alami, Altaaf] Lund Univ, Dept Phys Geog & Ecosyst Sci, Solvegatan 12, SE-22362 Lund, Sweden; [Yagoubi, Jihad] Free Univ Berlin, Otto Suhr Inst Polit Sci, Ihnestr 21, D-14195 Berlin, Germany; [Nicholas, Kimberly A.] Lund Univ, Ctr Sustainabil Studies, Biskopsgatan 5, SE-22100 Lund, Sweden		Mechiche-Alami, A (corresponding author), Lund Univ, Dept Phys Geog & Ecosyst Sci, Solvegatan 12, SE-22362 Lund, Sweden.	altaaf.mechiche-alami@nateko.lu.se		Mechiche-Alami, Altaaf/0000-0001-7617-8516	LUCID, a Linnaeus Centre of Excellence at Lund University - Swedish Research Council FormasSwedish Research Council Formas [259-2008-1718]	We are grateful to LUCID, a Linnaeus Centre of Excellence at Lund University funded by the Swedish Research Council Formas (Grant 259-2008-1718) for supporting this study.		87	2	2	4	17	PERGAMON-ELSEVIER SCIENCE LTD	OXFORD	THE BOULEVARD, LANGFORD LANE, KIDLINGTON, OXFORD OX5 1GB, ENGLAND	0305-750X	1873-5991		WORLD DEV	World Dev.	MAY	2021	141
J	Immurana, M; Boachie, MK; Iddrisu, AA				Immurana, Mustapha; Boachie, Micheal Kofi; Iddrisu, Abdul-Aziz			The effects of tobacco taxation and pricing on the prevalence of smoking in Africa	GLOBAL HEALTH RESEARCH AND POLICY			English	Article						Africa; Price; Smoking prevalence; Taxes; Tobacco	CIGARETTE CONSUMPTION; COUNTRIES; REVENUES; BEHAVIOR; IMPACT; TAX	Background Tobacco use continues to kill millions of people globally, making it one of the major causes of preventable deaths. Notwithstanding, there has been a very marginal fall in the prevalence of tobacco smoking in Africa. Since taxes (hence prices) are part of the main measures suggested to decrease the demand for tobacco products, this study investigates how tobacco taxation and pricing in…	[Immurana, Mustapha] Univ Hlth & Allied Sci, Inst Hlth Res, Ho, Ghana; [Boachie, Micheal Kofi] Univ Hlth & Allied Sci, Sch Publ Hlth, Dept Hlth Policy Planning & Management, Ho, Ghana; [Iddrisu, Abdul-Aziz] Kumasi Tech Univ, Banking Technol & Finance Dept, Kumasi, Ghana		Immurana, M (corresponding author), Univ Hlth & Allied Sci, Inst Hlth Res, Ho, Ghana.	mimmurana@uhas.edu.gh		Immurana, Mustapha/0000-0001-5711-7566				37	3	3	0	0	BMC	LONDON	CAMPUS, 4 CRINAN ST, LONDON N1 9XW, ENGLAND		2397-0642		GLOB HEALTH RES POL	Glob. Health Res. Policy	APR 29	2021	6	1
J	Gouvea, R; Kapelianis, D; Terra, B				Gouvea, Raul; Kapelianis, Dimitri; Terra, Branca			China's diversification strategy in Latin American and African markets: Defense software and hardware exports	THUNDERBIRD INTERNATIONAL BUSINESS REVIEW			English	Article						Africa; China; defense; exports; Latin America	SILK ROAD	In the past two decades, China has become a strategic economic partner for both Latin American and African nations. China's economic global relevance is translating via its Belt and Road Initiative (BRI) into massive amounts of foreign trade, Foreign Direct Investment (FDI), loans, and aid for both regions. Recently, China has added a national security and defense dimension to its BRI relationshi…	[Gouvea, Raul; Kapelianis, Dimitri] Univ New Mexico, Anderson Sch Management, Albuquerque, NM 87131 USA; [Kapelianis, Dimitri] Univ Pretoria, Gordon Inst Business Sci, Pretoria, South Africa; [Terra, Branca] Univ Estado Rio De Janeiro, Fac Adm & Financas, Rio De Janeiro, Brazil		Gouvea, R (corresponding author), Univ New Mexico, Anderson Sch Management, Albuquerque, NM 87131 USA.	rauldg@unm.edu; dkapeli@unm.edu; brancaterra@gmail.com						113	0	0	2	2	WILEY	HOBOKEN	111 RIVER ST, HOBOKEN 07030-5774, NJ USA	1096-4762	1520-6874		THUNDERBIRD INT BUS	Thunderbird Int. Bus. Rev.	JUL	2021	63	4
J	Lemi, A; Liu, LY; Wright, IA				Lemi, Adugna; Liu, Liyan; Wright, Ian A.			Location choice determinants of Chinese and US firms in Africa: Does spatial interdependence play a role?	WORLD ECONOMY			English	Article						Africa; China; spatial interdependence; US agglomeration		In an increasingly integrated global market, the nature and extent of spatial interdependence is one key factor influencing firms' location decisions. Spatial interdependence often manifests itself in the form of agglomeration or congestion effects, not just within a country but also in a region. Using Chinese and US overseas investment data, this study presents empirical evidence on the role tha…	[Lemi, Adugna] Univ Massachusetts, Boston, MA 02125 USA; [Liu, Liyan] Beijing Inst Petrochem Technol, Beijing, Peoples R China; [Wright, Ian A.] Univ Miami, Coral Gables, FL 33124 USA		Lemi, A (corresponding author), Univ Massachusetts, Boston, MA 02125 USA.	Adugna.lemi@umb.edu						50	0	0	3	7	WILEY	HOBOKEN	111 RIVER ST, HOBOKEN 07030-5774, NJ USA	0378-5920	1467-9701		WORLD ECON	World Econ.	OCT	2021	44	10
J	Olaoye, OO; Eluwole, OO; Lakhani, F				Olaoye, Olumide Olusegun; Eluwole, Oluwatosin Odunayo; Lakhani, Faraz			Foreign capital inflows: a panacea to slow economic growth and infrastructure decay in Africa?	JOURNAL OF ECONOMIC AND ADMINISTRATIVE SCIENCES			English	Article; Early Access						Economic growth; Institutions; ECOWAS; Foreign capital inflows; GMM	PANEL-DATA; DIRECT-INVESTMENT; TIME-SERIES; AID; MODELS; GOVERNANCE; COUNTRIES; SAVINGS; NEXUS; GMM	Purpose The purpose of this study is to examine the effect of foreign capital inflows on economic growth in 15 Economic Community of West African States (ECOWAS) countries over the period 2008-2018. Specifically, this paper investigates whether selected foreign capital inflows, namely, foreign debt, foreign aid and foreign direct investments substitute or complement government spending in ECOWAS.…	[Olaoye, Olumide Olusegun; Eluwole, Oluwatosin Odunayo] Obafemi Awolowo Univ, Econ, Ife, Nigeria; [Olaoye, Olumide Olusegun] Ilma Univ, Karachi, Pakistan; [Lakhani, Faraz] Ilma Univ, Business Adm, Karachi, Pakistan		Olaoye, OO (corresponding author), Obafemi Awolowo Univ, Econ, Ife, Nigeria.; Olaoye, OO (corresponding author), Ilma Univ, Karachi, Pakistan.	oluweds34@gmail.com	OLAOYE, Olumide/AAW-8299-2020	OLAOYE, Olumide/0000-0002-0988-6499; Lakhani, Faraz/0000-0003-1177-9008	ILMA University	The authors hereby acknowledge the article benefits from ILMA University young scholars research grant.		82	0	0	1	2	EMERALD GROUP PUBLISHING LTD	BINGLEY	HOWARD HOUSE, WAGON LANE, BINGLEY BD16 1WA, W YORKSHIRE, ENGLAND	1026-4116	2054-6246		J ECONOM ADM SCI	J. Econom. Adm. Sci.
J	Joshua, U; Babatunde, D; Sarkodie, SA				Joshua, Udi; Babatunde, David; Sarkodie, Samuel Asumadu			Sustaining Economic Growth in Sub-Saharan Africa: Do FDI Inflows and External Debt Count?	JOURNAL OF RISK AND FINANCIAL MANAGEMENT			English	Article						sustainable development; Sub-Saharan Africa; foreign direct investment; economic growth		The quest for the attainment of economic development is sought after by all global economies, which by effect is expected to transcend to improving livelihoods and standard of living. However, several factors hinder the process of achieving sustained economic development, especially in developing countries. In this regard, assessing the extent of economic expansion orchestrated by foreign direct …	[Joshua, Udi; Babatunde, David] Fed Univ Lokoja, Dept Econ, Lokoja 1154, Nigeria; [Sarkodie, Samuel Asumadu] Nord Univ, Business Sch HHN, Post Box 1490, N-8049 Bodo, Norway		Sarkodie, SA (corresponding author), Nord Univ, Business Sch HHN, Post Box 1490, N-8049 Bodo, Norway.	udi.joshua@fulokoja.edu.ng; david.babatunde@fulokoja.edu.ng; asumadusarkodiesamuel@yahoo.com	Sarkodie, Samuel Asumadu/I-3854-2015; Joshua, Udi/ABB-3808-2021	Sarkodie, Samuel Asumadu/0000-0001-5035-5983; Joshua, Udi/0000-0002-7862-0547; Babatunde, David/0000-0002-3145-5660				33	1	1	2	3	MDPI	BASEL	ST ALBAN-ANLAGE 66, CH-4052 BASEL, SWITZERLAND	1911-8066	1911-8074		J RISK FINANC MANAG	J. Risk Financ. Manag.	APR	2021	14	4
J	Hema, I; Osathanunkul, R				Hema, Itsarawadee; Osathanunkul, Rossarin			The U.S. Contagion Effects on Foreign Direct Investment Flows in Developing Countries	JOURNAL OF ASIAN FINANCE ECONOMICS AND BUSINESS			English	Article						Contagion; The U.S. Economy; Developing Countries; FDI		This study aims to measure the lower tail dependence as risk contagion from the U.S. economy to 18 developing countries affecting FDI inflows using time-series data from 2005 to 2019. Firstly, we utilize four dynamic copula models, namely, Student-t, Clayton, rotated survival Gumbel, and rotated survival Joe, to measure the tail dependence structure between the U.S. and each developing country's …	[Hema, Itsarawadee; Osathanunkul, Rossarin] Chiang Mai Univ, Fac Econ, 239 Huay Kaew Rd, Muang Dist 50200, Chiang Mai Prov, Thailand		Hema, I (corresponding author), Chiang Mai Univ, Fac Econ, 239 Huay Kaew Rd, Muang Dist 50200, Chiang Mai Prov, Thailand.	Itsarawadee_hema@cmu.ac.th; rossarin.o@cmu.ac.th			Master's Degree Program in Economics, Faculty of Economics, Chiang Mai University, under the CMU Presidential Scholarship	Master's Degree Program in Economics, Faculty of Economics, Chiang Mai University, under the CMU Presidential Scholarship.		42	0	0	0	3	KOREA DISTRIBUTION SCIENCE ASSOC	GYEONGGI	HANSHIN OFFICETEL STE 1030, 2463-4, SHINHEUNG-DONG SUJEONG-GU, SEONGNAM, GYEONGGI, 461-713, SOUTH KOREA	2288-4637	2288-4645		J ASIAN FINANC ECON	J. Asian Financ. Econ. Bus.	APR	2021	8	4
J	Acheampong, AO; Erdiaw-Kwasie, MO; Abunyewah, M				Acheampong, Alex O.; Erdiaw-Kwasie, Michael Odei; Abunyewah, Matthew			Does energy accessibility improve human development? Evidence from energy-poor regions	ENERGY ECONOMICS			English	Article						Developing regions; Energy accessibility; Energy poverty; Human development	FOREIGN DIRECT-INVESTMENT; ECONOMIC-GROWTH; INDUSTRIAL-POLLUTION; HUMAN HEALTH; CONSUMPTION; POVERTY; ELECTRICITY; IMPACT; PANEL; INDEX	Access to energy is recognised to be at the heart of human development. However, there is a paucity of empirical research on the impact of access to energy on human development, particularly in energy-poor countries. This study, therefore, examines the effect of access to electricity and clean energy on human development in 79 energy-poor countries from South Asia, sub-Saharan Africa, and Caribbe…	[Acheampong, Alex O.] Univ Newcastle, Newcastle Business Sch, 409 Hunter St, Newcastle, NSW 2300, Australia; [Acheampong, Alex O.] Univ Newcastle, Ctr African Res Engagement & Partnerships CARE P, Newcastle, NSW, Australia; [Erdiaw-Kwasie, Michael Odei] Transparency Int Australia, Res & Policy Unit, Melbourne, Vic, Australia; [Erdiaw-Kwasie, Michael Odei] Univ Southern Queensland, Inst Resilient …		Acheampong, AO (corresponding author), Univ Newcastle, Newcastle Business Sch, 409 Hunter St, Newcastle, NSW 2300, Australia.	alex.acheampong@newcastle.edu.au		Acheampong, Alex Opoku/0000-0002-5462-5466				99	11	11	13	27	ELSEVIER	AMSTERDAM	RADARWEG 29, 1043 NX AMSTERDAM, NETHERLANDS	0140-9883	1873-6181		ENERG ECON	Energy Econ.	APR	2021	96
J	Ekwueme, DC; Zoaka, JD; Alola, AA				Ekwueme, Daberechi Chikezie; Zoaka, Joshua Dzankar; Alola, Andrew Adewale			Carbon emission effect of renewable energy utilization, fiscal development, and foreign direct investment in South Africa	ENVIRONMENTAL SCIENCE AND POLLUTION RESEARCH			English	Article						Carbon emissions; Foreign direct investment; Fiscal development; Renewable energy; South Africa	ECONOMIC-GROWTH; CO2 EMISSIONS; FINANCIAL DEVELOPMENT; PANEL-DATA; CONSUMPTION; TRADE; FDI; COUNTRIES; IMPACT; CHINA	In recent times, the persistent global environmental challenges have paved the way for the underpinning of climate change within the perspective of financial performance. Given this motivation, the current study further examines the interaction of foreign direct investment, fiscal development, renewable energy usage, economic growth, and CO2 outrush of South Africa (1970 to 2014). The unit root t…	[Ekwueme, Daberechi Chikezie; Zoaka, Joshua Dzankar] Eastern Mediterranean Univ, Dept Econ, Via Mersin 10, Sehitkamil, Turkey; [Alola, Andrew Adewale] Istanbul Gelisim Univ, Fac Econ Adm & Social Sci, Dept Econ & Finance, Istanbul, Turkey		Alola, AA (corresponding author), Istanbul Gelisim Univ, Fac Econ Adm & Social Sci, Dept Econ & Finance, Istanbul, Turkey.	Daberechiekwueme@gmail.com; jozoks69@gmail.com; aadewale@gelisim.edu.tr	alola, andrew/AAO-6120-2020	alola, andrew/0000-0001-5355-3707				70	4	4	3	6	SPRINGER HEIDELBERG	HEIDELBERG	TIERGARTENSTRASSE 17, D-69121 HEIDELBERG, GERMANY	0944-1344	1614-7499		ENVIRON SCI POLLUT R	Environ. Sci. Pollut. Res.	AUG	2021	28	31
J	Kudaisi, BV; Ojeyinka, TA; Osinubi, TT				Kudaisi, Bosede Victoria; Ojeyinka, Titus Ayobami; Osinubi, Tolulope Temilola			Financial liberalization, remittances and economic growth in Nigeria (1990-2018)	JOURNAL OF ECONOMIC AND ADMINISTRATIVE SCIENCES			English	Article; Early Access						Financial liberalization; Remittances; Economic growth; Nigeria; GMM; G2; O40	TRANSACTION COSTS; INSTITUTIONS; COUNTRIES; IMPACT	Purpose International remittances are an important segment of external financial flows in Nigeria, currently superseding official development aid (ODA) in terms of volume, and foreign direct investment (FDI) in terms of stability. This study is motivated by the recent increase in remittance flows in Nigeria as the highest recipient in West Africa, and the fact that the growth impact of remittance…	[Kudaisi, Bosede Victoria] Adekunle Ajasin Univ, Dept Econ, Akungba Akoko, Nigeria; [Ojeyinka, Titus Ayobami; Osinubi, Tolulope Temilola] Obafemi Awolowo Univ, Dept Econ, Ife, Nigeria		Ojeyinka, TA (corresponding author), Obafemi Awolowo Univ, Dept Econ, Ife, Nigeria.	kudaisibosede@gmail.com; tojeyinka@oauife.edu.ng; tosinubi@oauife.edu.ng		Osinubi, Tolulope/0000-0002-5276-0365				102	0	0	0	4	EMERALD GROUP PUBLISHING LTD	BINGLEY	HOWARD HOUSE, WAGON LANE, BINGLEY BD16 1WA, W YORKSHIRE, ENGLAND	1026-4116	2054-6246		J ECONOM ADM SCI	J. Econom. Adm. Sci.
J	Gouvea, R; Kapelianis, D; Padovani, F				Gouvea, Raul; Kapelianis, Dimitri; Padovani, Fernando			The Indian surge into South Africa and Brazil: The economic opportunity triad	THUNDERBIRD INTERNATIONAL BUSINESS REVIEW			English	Article						Africa; economic interdependence; India; Latin America		In the past two decades, Brazil, South Africa, and India have designed closer economic and political ties. Since the early 2000s, India has become an important economic and political partner for both Brazil and South Africa. International trade and foreign direct investment amongst them have expanded considerably, and closer political ties have evolved over the past two decades. This article elab…	[Gouvea, Raul; Kapelianis, Dimitri] Univ New Mexico, Anderson Sch Management, MSCO5 3090,1 Univ New Mexico, Albuquerque, NM 87131 USA; [Kapelianis, Dimitri] Univ Pretoria, Gordon Inst Business Sci, Sandton, South Africa; [Padovani, Fernando] State Univ Rio de Janeiro UERJ, FAF, Rio De Janeiro, Brazil		Gouvea, R (corresponding author), Univ New Mexico, Anderson Sch Management, MSCO5 3090,1 Univ New Mexico, Albuquerque, NM 87131 USA.	rauldg@unm.edu; dkapeli@unm.edu; fernando-padovani@hotmail.com						53	0	0	0	0	WILEY	HOBOKEN	111 RIVER ST, HOBOKEN 07030-5774, NJ USA	1096-4762	1520-6874		THUNDERBIRD INT BUS	Thunderbird Int. Bus. Rev.	MAY	2021	63	3
J	Wang, H; Zhong, X				Wang, Hui; Zhong, Xin			AN EMPIRICAL STUDY ON THE IMPACT OF CHINA'S OFDI ON THE INDUSTRIAL STRUCTURE UPGRADING OF COUNTRIES ALONG THE BELT AND ROAD AND THE THRESHOLD EFFECT OF INFRASTRUCTURE LEVELS	SINGAPORE ECONOMIC REVIEW			English	Article; Early Access						China&#8217; s OFDI; Belt and Road countries; industrial structure upgrading; infrastructure level; threshold effects	FOREIGN DIRECT-INVESTMENT; DOMESTIC INVESTMENT; FDI; DETERMINANTS; SPILLOVERS; TECHNOLOGY; FIRMS; PRODUCTIVITY; AFRICA; POLICY	This paper empirically investigates the impact of China's OFDI on the industrial structure upgrading of countries along the Belt and Road (B&R) and examines the threshold effect of the infrastructure levels on that impact based on the panel data of 52 B&R countries from 2006 to 2017. The results show that China's OFDI can significantly promote the industrial structure upgrading of B&R countries a…	[Wang, Hui] Beijing Normal Univ, Belt & Rd Sch, Beijing 100875, Peoples R China; [Zhong, Xin] Beijing Normal Univ, Sch Business, Beijing 100875, Peoples R China		Wang, H (corresponding author), Beijing Normal Univ, Belt & Rd Sch, Beijing 100875, Peoples R China.	whui_1012@bnu.edu.cn; z_xiny@sina.com		Wang, Hui/0000-0003-3541-6818				93	0	0	13	31	WORLD SCIENTIFIC PUBL CO PTE LTD	SINGAPORE	5 TOH TUCK LINK, SINGAPORE 596224, SINGAPORE	0217-5908	1793-6837		SINGAP ECON REV	Singap. Econ. Rev.
J	Orji, A; Aza, GC; Anthony-Orji, OI; Isaac, N				Orji, Anthony; Aza, Gabriel Chiangi; Anthony-Orji, Onyinye, I; Isaac, Ndubuisi			Foreign direct investment-firm productivity nexus in West Africa: New empirical insights from firm level data	JOURNAL OF PUBLIC AFFAIRS			English	Article; Early Access						firm level; foreign direct investment; productivity; West Africa	MULTINATIONAL FIRMS; TECHNOLOGY-TRANSFER; FDI SPILLOVERS; DOMESTIC FIRMS; GROWTH; STRATEGY; NIGERIA; INPUTS; SIZE	As recorded widely in the extant literature, foreign-invested firms with superior technology and managerial skills are likely to generate productivity spillovers that may be beneficial to local firms. We examine firm level productivity spillovers in the West African context. Four countries were sampled on the basis that they share institutional and similarities as British colonies and social econ…	[Orji, Anthony; Anthony-Orji, Onyinye, I] Univ Nigeria, Dept Econ, Nsukka, Nigeria; [Aza, Gabriel Chiangi] Univ Nigeria, Nsukka, Nigeria; [Isaac, Ndubuisi] Univ Nigeria, Dept Polit Sci, Nsukka, Nigeria		Isaac, N (corresponding author), Univ Nigeria, Dept Polit Sci, Nsukka, Nigeria.	ndubuisi.isaac@unn.edu.ng	; Orji, Anthony/A-7795-2016	Anthony-Orji, Onyinye/0000-0002-0603-7264; Orji, Anthony/0000-0003-4032-7051				73	0	0	0	4	WILEY	HOBOKEN	111 RIVER ST, HOBOKEN 07030-5774, NJ USA	1472-3891	1479-1854		J PUBLIC AFF	J. Public Aff.
J	Akinlo, T; Dada, JT				Akinlo, Taiwo; Dada, James Temitope			The moderating effect of foreign direct investment on environmental degradation-poverty reduction nexus: evidence from sub-Saharan African countries	ENVIRONMENT DEVELOPMENT AND SUSTAINABILITY			English	Article						Foreign direct investment; Environmental degradation; Poverty reduction; Sub-Saharan Africa; Life expectancy; Dynamic GMM		This study examined the role played by foreign direct investment in environmental degradation-poverty reduction nexus using panel data from 39 sub-Saharan Africa countries. The study covered the period 1986-2018, while dynamic GMM was employed for the estimations. When poverty reduction was measured by household final consumption expenditure, it was found that the interaction between foreign dire…	[Akinlo, Taiwo] Adeyemi Coll Educ, Dept Econ, Ondo, Nigeria; [Dada, James Temitope] Obafemi Awolowo Univ, Dept Econ, Ife, Nigeria		Akinlo, T (corresponding author), Adeyemi Coll Educ, Dept Econ, Ondo, Nigeria.	taiwoakinlo@yahoo.com; temitope2081@yahoo.com	Akinlo, Taiwo/K-9804-2019	Akinlo, Taiwo/0000-0002-1415-4241; DADA, JAMES/0000-0002-8434-6660				90	5	5	4	8	SPRINGER	DORDRECHT	VAN GODEWIJCKSTRAAT 30, 3311 GZ DORDRECHT, NETHERLANDS	1387-585X	1573-2975		ENVIRON DEV SUSTAIN	Environ. Dev. Sustain.	NOV	2021	23	11
J	Xu, CH; Han, MM; Dossou, TAM; Bekun, FV				Xu, Chenghong; Han, Mingming; Dossou, Toyo Amegnonna Marcel; Bekun, Festus Victor			Trade openness, FDI, and income inequality: Evidence from sub-Saharan Africa	AFRICAN DEVELOPMENT REVIEW-REVUE AFRICAINE DE DEVELOPPEMENT			English	Article								The motivation for this study stems from the United Nations Sustainable Development Goals (UN-SDGs) and their impact by 2030. The UN highlights 17 SDGs that address pertinent local and global issues, one of which-SDG-10-has been devoted to reducing inequality. This study investigates the nexus between trade openness, foreign direct investment (FDI), and income inequality in sub-Saharan Africa usi…	[Xu, Chenghong; Han, Mingming; Dossou, Toyo Amegnonna Marcel] Southwestern Univ Finance & Econ, Sch Econ, 555 Liutai Ave, Chengdu 611130, Sichuan, Peoples R China; [Bekun, Festus Victor] Istanbul Gelisim Univ, Istanbul, Turkey		Dossou, TAM (corresponding author), Southwestern Univ Finance & Econ, Sch Econ, 555 Liutai Ave, Chengdu 611130, Sichuan, Peoples R China.	dossoumarcel863@yahoo.fr	Bekun, Festus Victor/AAU-3573-2020	Dossou, Toyo Amegnonna Marcel/0000-0002-8296-9477; Bekun, festus victor/0000-0003-4948-6905				76	7	7	4	16	WILEY	HOBOKEN	111 RIVER ST, HOBOKEN 07030-5774, NJ USA	1017-6772	1467-8268		AFR DEV REV	Afr. Dev. Rev.	MAR	2021	33	1
J	Eleveld, E; Pennink, B				Eleveld, Emile; Pennink, Bartjan			CHINESE INFLUENCES IN SIERRA LEONE: ALARMING OR INSPIRING?	JOURNAL OF DEVELOPMENTAL ENTREPRENEURSHIP			English	Article						Entrepreneurship; Sierra Leone; local economic development; China	FOREIGN DIRECT-INVESTMENT; INTERNATIONAL-BUSINESS; AFRICA; MULTINATIONALS; EUROPE; POLICY; TRADE	The evolution of China's international investment surge has been analyzed critically over the years, but we still know relatively little about its effect on developing countries. In turn, sub-Saharan African countries have a longstanding history of foreign influences that have had a deeply rooted effect on their people's sentiment. This research continues to fill the gap regarding how Chinese inv…	[Eleveld, Emile; Pennink, Bartjan] Univ Groningen, Fac Econ & Business, Groningen, Netherlands		Eleveld, E (corresponding author), Univ Groningen, Fac Econ & Business, Groningen, Netherlands.	emile.eleveld@gmail.com; b.j.w.pennink@rug.nl		Pennink, Bartjan/0000-0003-3943-9320				71	0	0	1	1	WORLD SCIENTIFIC PUBL CO PTE LTD	SINGAPORE	5 TOH TUCK LINK, SINGAPORE 596224, SINGAPORE	1084-9467	1793-706X		J DEV ENTREP	J. Dev. Entrep.	MAR	2021	26	1
J	Mesagan, EP				Mesagan, Ekundayo Peter			Efficiency of Financial Integration, Foreign Direct Investment and Output Growth: Policy Options for Pollution Abatement in Africa	ECONOMIC ISSUES			English	Article						Africa; Economic Growth; Financial Integration; Foreign Direct Investment	UNIT-ROOT TESTS; ENVIRONMENTAL-QUALITY; ECONOMIC-GROWTH; ENERGY-CONSUMPTION; OPENNESS; TRADE; EMISSIONS; INSTITUTIONS; HAVEN; FDI	This paper evaluates the impact of financial integration on environmental pollution through foreign direct investment and output growth channels between 1980 and 2017. The study employs panel cointegration techniques using the fully modified ordinary least squares to estimate the country-specific and panel data from the five largest African nations. The findings show that financial integration po…	[Mesagan, Ekundayo Peter] Pan Atlantic Univ, Sch Management & Social Sci, Lagos, Nigeria		Mesagan, EP (corresponding author), Pan Atlantic Univ, Sch Management & Social Sci, Lagos, Nigeria.	profdayoms@yahoo.com	Mesagan, Ekundayo Peter/K-4417-2018	Mesagan, Ekundayo Peter/0000-0002-9013-4023				49	5	5	0	0	ECONOMIC ISSUES EDUCATION FUND	NOTTINGHAM	C/O SANDRA ODELL, EXECUTIVE EDITOR, COLL BUSINESS, LAW & SOCIAL SCIENCES, NOTTINGHAM TRE, NOTTINGHAM, NG1 4BU, ENGLAND	1363-7029			ECON ISS	Econ. Iss.	MAR	2021	26		1
J	Azenui, NB; Rada, C				Azenui, Ngwinui Belinda; Rada, Codrina			Labor productivity growth in sub-Sahara African LDCs: sectoral contributions and macroeconomic factors	STRUCTURAL CHANGE AND ECONOMIC DYNAMICS			English	Article						Sub-Saharan Africa; Labor productivity growth; Divisia index decomposition; Structural change	ECONOMIC-GROWTH; DECOMPOSITION ANALYSIS; DEVELOPING-COUNTRIES; STRUCTURAL-CHANGE; TRADE; ENERGY; POLICY; TRANSFORMATION; GLOBALIZATION	This paper has two objectives. The first is to identify sectoral contributions to labor productivity growth in thirty sub-Sahara African LDCs over 1991-2018. The second objective is to assess the strength of the relation between aggregate labor productivity growth and its sectoral components, and several factors that are said to promote economic growth. Our analysis provides weak evidence that gl…	[Azenui, Ngwinui Belinda] Denison Univ, Dept Econ, 100 W Coll St, Granville, OH 43023 USA; [Rada, Codrina] Univ Utah, Dept Econ, 260 S Cent Campus Dr, Salt Lake City, UT 84112 USA		Rada, C (corresponding author), Univ Utah, Dept Econ, 260 S Cent Campus Dr, Salt Lake City, UT 84112 USA.	rada@economics.utah.edu						56	2	2	1	1	ELSEVIER	AMSTERDAM	RADARWEG 29, 1043 NX AMSTERDAM, NETHERLANDS	0954-349X	1873-6017		STRUCT CHANGE ECON D	Struct. Change and Econ. Dyn.	MAR	2021	56
J	Sikandar, F; Erokhin, V; Wang, HS; Rehman, S; Ivolga, A				Sikandar, Furqan; Erokhin, Vasilii; Wang, Hongshu; Rehman, Shafiqur; Ivolga, Anna			The Impact of Foreign Capital Inflows on Agriculture Development and Poverty Reduction: Panel Data Analysis for Developing Countries	SUSTAINABILITY			English	Article						poverty; agriculture development; pooled mean group; foreign capital inflows	DIRECT-INVESTMENT; ECONOMIC-GROWTH; CENTRAL-ASIA; FDI INFLOWS; AID; REMITTANCES; MIGRATION; AFRICA; TRADE; CHINA	Combating poverty through the development of agricultural production and providing rural people with new employment and income opportunities in agriculture has become one of the major concerns of both policymakers and scholars worldwide. In many developing countries, government policies have failed to achieve the desired poverty alleviation goals due to the lack of financial resources. Despite th…	[Sikandar, Furqan; Wang, Hongshu] Northeast Forestry Univ, Coll Econ & Management, Harbin 150040, Peoples R China; [Erokhin, Vasilii] Harbin Engn Univ, Sch Econ & Management, Harbin 150001, Peoples R China; [Rehman, Shafiqur] Univ Cent Punjab, Business Sch, Lahore 54000, Pakistan; [Ivolga, Anna] Stavropol State Agr Univ, Fac Social & Cultural Serv & Tourism, Stavropol 355017, Russia		Wang, HS (corresponding author), Northeast Forestry Univ, Coll Econ & Management, Harbin 150040, Peoples R China.	furqansikandar@nefu.edu.cn; basilic@list.ru; nefuwhs@nefu.edu.cn; shafiqur.rehman@ucp.edu.pk; annya_iv@mail.ru	Erokhin, Vasilii/K-1608-2013; Ivolga, Anna G/K-1601-2013	Erokhin, Vasilii/0000-0002-3745-5469; Ivolga, Anna/0000-0001-5428-609X	Northeast Forestry University; Chinese Government Scholarship Council	This research is funded by Northeast Forestry University and Chinese Government Scholarship Council.		129	3	3	11	12	MDPI	BASEL	ST ALBAN-ANLAGE 66, CH-4052 BASEL, SWITZERLAND		2071-1050		SUSTAINABILITY-BASEL	Sustainability	MAR	2021	13	6
J	Bibi, F; Jamil, M				Bibi, Fatima; Jamil, Muhammad			Testing environment Kuznets curve (EKC) hypothesis in different regions	ENVIRONMENTAL SCIENCE AND POLLUTION RESEARCH			English	Article						Environment Kuznets curve (EKC); Panel data estimation; Carbon dioxide emission; Geographic analysis; Economic development		This study examines the association between air pollution and economic growth based on the idea of environment Kuznets curve (EKC) hypothesis which suggests an inverted U-shaped link between air pollution and economic growth in six different regions including Latin America and the Caribbean, East Asia and the Pacific, Europe and Central Asia, South Asia, the Middle East and North Africa, and Sub-…	[Bibi, Fatima] Quaid I Azam Univ, Sch Econ, Islamabad, Pakistan; [Jamil, Muhammad] Univ Azad Jammu & Kashmir, Kashmir Inst Econ, Ghulam Ishaq Khan Mem Chair, Muzaffarabad, Pakistan		Bibi, F (corresponding author), Quaid I Azam Univ, Sch Econ, Islamabad, Pakistan.	ifatima.pk1@gmail.com; m.jamil@ajku.edu.pk						48	12	12	7	15	SPRINGER HEIDELBERG	HEIDELBERG	TIERGARTENSTRASSE 17, D-69121 HEIDELBERG, GERMANY	0944-1344	1614-7499		ENVIRON SCI POLLUT R	Environ. Sci. Pollut. Res.	MAR	2021	28	11
J	Majeed, A; Jiang, P; Ahmad, M; Khan, MA; Olah, J				Majeed, Abdul; Jiang, Ping; Ahmad, Mahmood; Khan, Muhammad Asif; Olah, Judit			The Impact of Foreign Direct Investment on Financial Development: New Evidence from Panel Cointegration and Causality Analysis	JOURNAL OF COMPETITIVENESS			English	Article						foreign direct investment; financial development; panel data; belt and road initiative	INSTITUTIONAL QUALITY; ECONOMIC-GROWTH; FDI; LIBERALIZATIONS; REMITTANCES; COUNTRIES; INFLOWS; MODELS	Foreign direct investment (FDI) is seen as a prerequisite for gaining and maintaining competitiveness. Simultaneously, the relationship between FDI and financial development (FD) has important implications for the researched economy and its competitiveness. This domain has not been sufficiently investigated, with diverse and contradictory findings evident in the literature. Therefore, this study …	[Majeed, Abdul; Jiang, Ping; Ahmad, Mahmood] Univ Int Business & Econ, Sch Int Trade & Econ, Beijing 100029, Peoples R China; [Majeed, Abdul] ILMA Univ, Dept Business Adm, Karachi 72400, Pakistan; [Khan, Muhammad Asif] Univ Kotli, Fac Management Sci, Dept Commerce, Ajk 11100, Pakistan; [Olah, Judit] WSB Univ, Fac Appl Sci, Dept Management, PL-41300 Dabrowa Gornicza, Poland		Majeed, A (corresponding author), Univ Int Business & Econ, Sch Int Trade & Econ, Beijing 100029, Peoples R China.; Majeed, A (corresponding author), ILMA Univ, Dept Business Adm, Karachi 72400, Pakistan.	abdulmajeed192@hotmail.com; ping.jiang@uibe.edu.cn; mahmood_449@yahoo.com; khanasif82@uokajk.edu.pk; juditdrolah@gmail.com	Ahmad, Mahmood/AAW-8134-2021; Majeed, Abdul/ABE-8884-2020	Ahmad, Mahmood/0000-0002-9974-0150; Majeed, Abdul/0000-0001-5231-8756; Judit, Prof. Dr. Olah/0000-0003-2247-1711	[018/RID/2018/19]	The project was funded under the program of the Minister of Science and Higher Education titled Regional Initiative of Excellence in 2019-2022, project number 018/RID/2018/19, the amount of funding PLN 10 788 423,16.		62	5	5	8	9	UNIV TOMASE BATI & ZLINE, FAK MANAGEMENTU EKONOMIKY	ZLIN	NAM T G MASARYKA 5555, ZLIN, 760 01, CZECH REPUBLIC	1804-171X	1804-1728		J COMPETITIVENESS	J. Competitiveness	MAR	2021	13	1
J	Liu, BY				Liu, Bingyu			China's State-Centric Approach to Corporate Social Responsibility Overseas: A Case Study in Africa	TRANSNATIONAL ENVIRONMENTAL LAW			English	Article						Chinese foreign investment; Africa; State-centric corporate social responsibility (CSR); Kenyan Standard Gauge Railway		Corporate social responsibility (CSR) is conventionally understood as voluntary and market- based corporate behaviour without direct government involvement. The development of CSR in China challenges this understanding in the light of the growing role of government in promoting it. Over the past decade China has demonstrated a state-centric approach towards promoting CSR. Existing studies focus o…	[Liu, Bingyu] China Univ Polit Sci & Law, Sch Int Law, Beijing, Peoples R China		Liu, BY (corresponding author), China Univ Polit Sci & Law, Sch Int Law, Beijing, Peoples R China.	bingyu.liu@cupl.edu.cn						81	2	2	5	9	CAMBRIDGE UNIV PRESS	CAMBRIDGE	EDINBURGH BLDG, SHAFTESBURY RD, CB2 8RU CAMBRIDGE, ENGLAND	2047-1025	2047-1033		TRANSNATL ENVIRON LA	Transnatl. Environ. Law	MAR	2021	10	1
J	Andrianarimanana, MH; Pu, YJ				Andrianarimanana, Mihasina Harinaivo; Pu, Yongjian			Importance of the Improvement in the Agricultural Technology of Sub-Saharan Africa on Local Economic Development and International Trade	SUSTAINABILITY			English	Article						agriculture; competitiveness; Eaton&#8211; Kortum model; international trade; Sub-Saharan Africa; sustainable development goal; technology		This study assesses the impacts of technological innovation in Sub-Saharan African agriculture on local and global economies. Using the Eaton-Kortum model, with theta = 4.0875, the results show that comparative advantage's positive impact on agricultural trade more than offsets the negative impacts of geography barriers. Sub-Saharan Africa is among the least competitive region with respect to agr…	[Andrianarimanana, Mihasina Harinaivo; Pu, Yongjian] Chongqing Univ, Sch Econ & Business Adm, Chongqing 400044, Peoples R China		Andrianarimanana, MH (corresponding author), Chongqing Univ, Sch Econ & Business Adm, Chongqing 400044, Peoples R China.	mihasina@cqu.edu.cn; puyjian@sina.com		Andrianarimanana, Mihasina/0000-0003-4645-0368				55	0	0	4	6	MDPI	BASEL	ST ALBAN-ANLAGE 66, CH-4052 BASEL, SWITZERLAND		2071-1050		SUSTAINABILITY-BASEL	Sustainability	MAR	2021	13	5
J	Qureshi, F; Qureshi, S; Vo, XV; Junejo, I				Qureshi, Fiza; Qureshi, Saba; Vo, Xuan Vinh; Junejo, Ikramuddin			Revisiting the nexus among foreign direct investment, corruption and growth in developing and developed markets	BORSA ISTANBUL REVIEW			English	Article						FDI; Corruption; Economic growth	ECONOMIC-GROWTH; FINANCIAL DEVELOPMENT; INSTITUTIONAL QUALITY; EMPIRICAL-EVIDENCE; FDI; DEMOCRACY; MENA; PARADOX; COUNTRY; AFRICA	This study examines the dynamic association among foreign direct investment (FDI), corruption and economic growth. The study applies a panel vector autoregressive (PVAR) model to the context of the generalized method of moments estimation technique to determine the relationships in 54 developed and developing countries over the period of 1996-2018. The findings suggest that the control of corrupt…	[Qureshi, Fiza; Vo, Xuan Vinh] Univ Econ Ho Chi Minh City, Inst Business Res, 59C Nguyen Dinh Chieu St,Dist 3, Ho Chi Minh City, Vietnam; [Qureshi, Fiza; Qureshi, Saba] Univ Sindh, Inst Business Adm, Jamshoro, Pakistan; [Vo, Xuan Vinh] Univ Econ Ho Chi Minh City, CFVG Ho Chi Minh City, 59C Nguyen Dinh Chieu St,Dist 3, Ho Chi Minh City, Vietnam; [Junejo, Ikramuddin] SZABIST, Dept Management Sci, H…		Qureshi, F (corresponding author), Univ Econ Ho Chi Minh City, Inst Business Res, 59C Nguyen Dinh Chieu St,Dist 3, Ho Chi Minh City, Vietnam.	fiza.qureshi@usindh.edu.pk; qureshisaba1990@gmail.com; vinhvx@ueh.edu.vn; ikramuddin8022@yahoo.com	Qureshi, Fiza/J-5409-2019	Qureshi, Fiza/0000-0002-3730-6084				60	6	6	2	6	ELSEVIER	AMSTERDAM	RADARWEG 29, 1043 NX AMSTERDAM, NETHERLANDS	2214-8450	2214-8469		BORSA ISTANB REV	Borsa Istanb. Rev.	MAR	2021	21	1
J	Farouq, IS; Sulong, Z				Farouq, Ibrahim Sambo; Sulong, Zunaidah			The Effects of Foreign Direct Investment Uncertainty on Financial Development in Nigeria: An Asymmetric Approach	IRANIAN JOURNAL OF MANAGEMENT STUDIES			English	Article						Non-linear ARDL; Diks and Panchenko; Gregory Hansen; Interaction; Financial development	SUB-SAHARAN AFRICA; ECONOMIC-GROWTH; GRANGER CAUSALITY; CAPITAL-MARKET; GLOBALIZATION; LIBERALIZATION; INSTABILITY; COUNTRIES; IMPACT; AID	This article investigates the dynamic effects of foreign direct investment uncertainty on financial development in Nigeria and the interacting role of financial inclusion and economic growth. We used the annual time series data of Nigeria covering the period 1970-2018. Through advanced econometric techniques, we first substantiated stationarity level and co-integration among the scrutinized varia…	[Farouq, Ibrahim Sambo; Sulong, Zunaidah] Univ Sultan Zainal Abidin, Fac Business Management, Terengganu, Malaysia		Sulong, Z (corresponding author), Univ Sultan Zainal Abidin, Fac Business Management, Terengganu, Malaysia.	zunaidah@unisza.edu.my	Sulong, Zunaidah/E-1766-2015	Sulong, Zunaidah/0000-0002-4150-3136				81	1	1	0	1	UNIV TEHRAN	TEHRAN	ENGHELAB AVE, PO BOX 13145-478, TEHRAN, 00000, IRAN	2008-7055	2345-3745		IRAN J MANAG STUD	Iran. Journ. Management Studies	SPR	2021	14	2
J	Ostergard, RL				Ostergard, Robert L., Jr.			Ebola and the pestilence of corporate and governmental corruption in Guinea: Did mining interests exacerbate the largest Ebola outbreak in history (2014-2016)?	EXTRACTIVE INDUSTRIES AND SOCIETY-AN INTERNATIONAL JOURNAL			English	Article						Foreign Direct Investment; Ebola; Guinea; Mining; Corruption; Extraversion; COVID-19		During the 2014-2016 West Africa Ebola outbreak, the government of Guinea appeared to lag behind in responding to the outbreak, routinely downplaying the severity of the outbreak and heavily criticizing international organizations for sensationalizing it. Given its entrenched poverty, lack of infrastructure, and inadequate healthcare system, why would the government downplay the epidemic and not …	[Ostergard, Robert L., Jr.] Univ Nevada, Dept Polit Sci, Reno, NV 89557 USA		Ostergard, RL (corresponding author), Univ Nevada, Dept Polit Sci, Reno, NV 89557 USA.	orobert@unr.edu	Ostergard, Robert/AAT-1058-2020	Ostergard, Robert/0000-0001-7902-3827				137	0	0	2	2	ELSEVIER SCI LTD	OXFORD	THE BOULEVARD, LANGFORD LANE, KIDLINGTON, OXFORD OX5 1GB, OXON, ENGLAND	2214-790X	2214-7918		EXTRACT IND SOC	Extr. Ind. Soc.	MAR	2021	8	1
J	Oduola, M; Bello, MO; Popoola, R				Oduola, Musa; Bello, Mustapha O.; Popoola, Rahmon			Foreign Direct Investment, Institution and Industrialisation in Sub-Saharan Africa	ECONOMIC CHANGE AND RESTRUCTURING			English	Article; Early Access						Foreign direct investment; Institution; Industrialisation; Sub-Saharan Africa; Panel data estimator		Empirical studies have been conducted around the impact of foreign direct investment on industrialisation; however, while they have produced inconsistent inferences, the impact channel of this relationship has also been ignored. This study focuses on the role of institution on foreign direct investment for industrialisation in a panel of 43 Sub-Sahara African countries for the period 1996 through…	[Oduola, Musa] Olabisi Onabanjo Univ, Dept Econ, Ago Iwoye, Nigeria; [Bello, Mustapha O.] Univ Lagos, Dept Econ, Lagos, Nigeria; [Popoola, Rahmon] Univ Lagos, Distance Learning Inst, Dept Econ, Lagos, Nigeria		Bello, MO (corresponding author), Univ Lagos, Dept Econ, Lagos, Nigeria.	mustaphabello.acs@gmail.com						73	0	0	2	2	SPRINGER	NEW YORK	ONE NEW YORK PLAZA, SUITE 4600, NEW YORK, NY, UNITED STATES	1573-9414	1574-0277		ECON CHANG RESTRUCT	Econ. Chang. Restruct.
J	Mbratana, T; Fotie, AK; Amba, MCO				Mbratana, Taoufiki; Fotie, Andree Kenne; Amba, Marius Claude Oyon			Foreign direct investment and financial development in Africa: A causality assessment in the frequency domain	JOURNAL OF INTERNATIONAL TRADE & ECONOMIC DEVELOPMENT			English	Article						Foreign Direct Investment; financial development; frequency-domain Granger causality; Africa		Previous contributions have recognized that Foreign Direct Investment (FDI) and financial development, respectively, play a vital role in enhancing economic growth across nations. However, the causal relationship between FDI and financial development have not been sufficiently investigated in developing countries and particularly in Africa. The current paper overcomes this gap by assessing the di…	[Mbratana, Taoufiki; Amba, Marius Claude Oyon] Univ Yaounde II, Fac Econ & Management, Yaounde, Cameroon; [Fotie, Andree Kenne] Univ Douala, Fac Econ & Appl Management, Douala, Cameroon		Mbratana, T (corresponding author), Univ Yaounde II, Fac Econ & Management, Yaounde, Cameroon.	tao.mbratana@gmail.com	Amba, Marius/AAR-9964-2021	Oyon Amba, Marius Claude/0000-0002-8349-4717				72	0	0	6	10	ROUTLEDGE JOURNALS, TAYLOR & FRANCIS LTD	ABINGDON	2-4 PARK SQUARE, MILTON PARK, ABINGDON OX14 4RN, OXON, ENGLAND	0963-8199	1469-9559		J INT TRADE ECON DEV	J. Int. Trade Econ. Dev.	JUL 4	2021	30	5
J	Ali, S; Yusop, Z; Kaliappan, SR; Chin, L; Nazar, R				Ali, Sajid; Yusop, Zulkornain; Kaliappan, Shivee Ranjanee; Chin, Lee; Nazar, Raima			Impact of trade openness, human capital, and institutional performance on economic growth: Evidence from Organization of Islamic Cooperation countries	JOURNAL OF PUBLIC AFFAIRS			English	Article; Early Access						cross-sectional dependence (CD); DCCE estimation; economic growth; human capital; institutional performance; OIC countries; trade openness	FOREIGN DIRECT-INVESTMENT; CROSS-SECTION; CO2 EMISSIONS; EXPENDITURE; CORRUPTION; RETURNS; AFRICA; PANELS; MODEL; WORLD	The study analyzes the impact of trade openness, human capital, and institutional performance on economic growth in OIC countries. The traditional methodologies of panel data ignore the issues of cross-sectional dependence (CD) and heterogeneity and give spurious results. A novel econometric technique dynamic common correlated effects (DCCE) is used to tackle these issues. The long-run estimates …	[Ali, Sajid; Yusop, Zulkornain; Kaliappan, Shivee Ranjanee; Chin, Lee] Univ Putra, Sch Business & Econ, Seri Kembangan, Malaysia; [Ali, Sajid] Bahauddin Zakariya Univ, Sch Econ, Multan, Pakistan; [Yusop, Zulkornain] Putra Business Sch, Serdang, Malaysia; [Nazar, Raima] Women Univ, Dept Econ, Multan, Pakistan		Ali, S (corresponding author), Univ Putra, Sch Business & Econ, Serdang, Malaysia.	sajidali1136@yahoo.com						93	2	2	0	0	WILEY	HOBOKEN	111 RIVER ST, HOBOKEN 07030-5774, NJ USA	1472-3891	1479-1854		J PUBLIC AFF	J. Public Aff.
J	Tawiah, VK; Zakari, A; Khan, I				Tawiah, Vincent Konadu; Zakari, Abdulrasheed; Khan, Irfan			The environmental footprint of China-Africa engagement: An analysis of the effect of China - Africa partnership on carbon emissions	SCIENCE OF THE TOTAL ENVIRONMENT			English	Article						Africa; China; CO2 emission; Construction contracts; Environment; FDI; Trade	FOREIGN DIRECT-INVESTMENT; ECONOMIC-GROWTH; ENERGY-CONSUMPTION; POLICY FORMATION; CORRUPTION; POLLUTION; TESTS; FDI; COINTEGRATION; QUALITY	China has strategically engaged with African countries through different routes. However, the growing presence of China in Africa has attracted a lot of praise and criticism. As a leader in smart technology, China may fill the technological gaps in Africa, which improve the environment. Conversely, China may be exploiting natural resources and rapidly deteriorating the environment. Therefore, in …	[Tawiah, Vincent Konadu] Dublin City Univ, DCU Business Sch, Dublin, Ireland; [Zakari, Abdulrasheed] Beijing Inst Technol, Sch Management & Econ, Ctr Energy & Environm Policy Res, Beijing, Peoples R China; [Zakari, Abdulrasheed] Alma Mater Europaea ECM, Maribor, Slovenia; [Khan, Irfan] Beijing Inst Technol, Sch Management & Econ, Beijing 100081, Peoples R China		Tawiah, VK (corresponding author), Dublin City Univ, DCU Business Sch, Dublin, Ireland.	vincent.tawaih@dcu.ie; 3820192026@bit.edu.cn	Khan, Irfan/AAF-7932-2021; Zakari, Abdulrasheed/AAV-7440-2020	Zakari, Abdulrasheed/0000-0001-5252-6977; Khan, Irfan/0000-0002-8839-167X				67	25	25	24	47	ELSEVIER	AMSTERDAM	RADARWEG 29, 1043 NX AMSTERDAM, NETHERLANDS	0048-9697	1879-1026		SCI TOTAL ENVIRON	Sci. Total Environ.	FEB 20	2021	756
J	Younis, I; Naz, A; Shah, SAA; Nadeem, M; Cheng, LS				Younis, Ijaz; Naz, Aziza; Shah, Syed Ahsan Ali; Nadeem, Muhammad; Longsheng, Cheng			Impact of stock market, renewable energy consumption and urbanization on environmental degradation: new evidence from BRICS countries	ENVIRONMENTAL SCIENCE AND POLLUTION RESEARCH			English	Article						Environmental degradation; Economic development; Renewable energy; GMM; BRICS countries		This study examines links between Morgan and Stanley capital Investment (MSCI), foreign direct investment (FDI), renewable energy, urbanization, and trade openness on environmental degradation in (Brazil, Russia, India, China, South Africa) BRICS countries. In this study, generalized method of moment (GMM) estimation is applied on a data set ranging from 1993 to 2018. Results illustrate that stoc…	[Younis, Ijaz; Shah, Syed Ahsan Ali; Longsheng, Cheng] Nanjing Univ Sci & Technol, Sch Econ & Management, Nanjing 210094, Peoples R China; [Naz, Aziza] Bahauddin Zakariya Univ Multan, Inst Management Sci IMS, Punjab, Pakistan; [Nadeem, Muhammad] Nanjing Univ Aeronaut & Astronaut, Coll Econ & Management, Nanjing, Peoples R China		Younis, I; Cheng, LS (corresponding author), Nanjing Univ Sci & Technol, Sch Econ & Management, Nanjing 210094, Peoples R China.	ijazyounis@njust.edu.cn; aziza_ch@yahoo.com; ahsan.shah@njust.edu.cn; nadeemqaisrani@yahoo.com; cheng_longsheng@njust.edu.cn		Younis, Ijaz/0000-0001-9828-8441	National Nature Science Foundation of ChinaNational Natural Science Foundation of China (NSFC) [71271114]	This research is funded by the National Nature Science Foundation of China (71271114).		104	4	4	8	16	SPRINGER HEIDELBERG	HEIDELBERG	TIERGARTENSTRASSE 17, D-69121 HEIDELBERG, GERMANY	0944-1344	1614-7499		ENVIRON SCI POLLUT R	Environ. Sci. Pollut. Res.	JUN	2021	28	24
J	Chen, JD; Xie, QL; Shahbaz, M; Song, ML; Wu, YL				Chen, Jiandong; Xie, Qiaoli; Shahbaz, Muhammad; Song, Malin; Wu, Yuliang			The fossil energy trade relations among BRICS countries	ENERGY			English	Article						Fossil energy trade; Trade complementarity index (TCI); Revealed comparative advantage (RCA) index; LMDI; BRICS	REVEALED COMPARATIVE ADVANTAGE; FOREIGN DIRECT-INVESTMENT; CO2 EMISSIONS; ECONOMIC-GROWTH; RENEWABLE ENERGY; DECOMPOSITION ANALYSIS; NATURAL-GAS; CONSUMPTION; CHINA; QUALITY	This paper analyzes the competitiveness and bilateral trade complementarities of BRICS countries (i.e., Brazil, Russia, India, China, and South Africa) with respect to their fossil energy trade and explores the reasons for changes in fossil energy complementarities. By introducing the logarithmic mean divisia index (LMDI) method, this study links the revealed comparative advantage (RCA) index wit…	[Chen, Jiandong; Xie, Qiaoli] Southwestern Univ Finance & Econ, Sch Publ Adm, Chengdu 611130, Peoples R China; [Shahbaz, Muhammad] Beijing Inst Technol, Ctr Energy & Environm Policy Res, Beijing 100081, Peoples R China; [Song, Malin] Anhui Univ Finance & Econ, Sch Stat & Appl Math, Bengbu 233030, Peoples R China; [Wu, Yuliang] Sichuan Staff Univ Sci & Technol, Sch Safety Engn, Chengdu 610101, Peo…		Song, ML (corresponding author), Anhui Univ Finance & Econ, Sch Stat & Appl Math, Bengbu 233030, Peoples R China.	songmartin@126.com		chen, jiandong/0000-0002-8279-5497	Major Program of National Social Science Foundation of ChinaNational Natural Science Foundation of China (NSFC) [20ZDA084]; National Natural Science Foundation of ChinaNational Natural Science Foundation of China (NSFC) [71934001, 71471001, 41771568, 71533004]; National Key Research and Development Program of China [2016YFA0602500]; Strategic Priority Research Program of Chinese Academy of Scienc…	This work was supported by the Major Program of National Social Science Foundation of China (Grant No. 20ZDA084), the National Natural Science Foundation of China (Grant Nos. 71934001, 71471001, 41771568, 71533004), the National Key Research and Development Program of China (Grant No. 2016YFA0602500), the Strategic Priority Research Program of Chinese Academy of Sciences (Grant No. XDA23070400), …		71	3	3	12	26	PERGAMON-ELSEVIER SCIENCE LTD	OXFORD	THE BOULEVARD, LANGFORD LANE, KIDLINGTON, OXFORD OX5 1GB, ENGLAND	0360-5442	1873-6785		ENERGY	Energy	FEB 15	2021	217
J	Aluko, OA; Chen, GS; Opoku, EEO				Aluko, Olufemi Adewale; Chen, George S.; Opoku, Eric Evans Osei			Is foreign direct investment globalization-induced or a myth? A tale of Africa	INTERNATIONAL JOURNAL OF FINANCE & ECONOMICS			English	Article; Early Access						Africa; augmented mean group; FDI; globalization; multinational corporations; panel data	FDI LOCATION CHOICE; DEVELOPING-COUNTRIES; TIME-SERIES; GROWTH; INSTITUTIONS; ENVIRONMENT; FIRMS	Foreign direct investment (FDI) provides many African countries an important source of capital inflow. Despite notable improvements in these capital-scarce countries' economic, political and social conditions, foreign investors have not considered them viable host locations. Since FDI brings enormous spillovers to its host, some countries have recently institutionalized globalization as the catal…	[Aluko, Olufemi Adewale] Univ Ilorin, Dept Finance, PMB 1515, Ilorin, Kwara State, Nigeria; [Chen, George S.] Univ New England, UNE Business Sch, Armidale, NSW, Australia; [Opoku, Eric Evans Osei] Univ Nottingham Ningbo China, Nottingham Univ, Business Sch China, Ningbo, Peoples R China		Aluko, OA (corresponding author), Univ Ilorin, Dept Finance, PMB 1515, Ilorin, Kwara State, Nigeria.	olufemiadewale6@gmail.com		Aluko, Olufemi/0000-0001-5628-766X; Opoku, Eric Evans Osei/0000-0002-4961-5984				64	1	1	2	8	WILEY	HOBOKEN	111 RIVER ST, HOBOKEN 07030-5774, NJ USA	1076-9307	1099-1158		INT J FINANC ECON	Int. J. Financ. Econ.
J	Ganda, F				Ganda, Fortune			The Environmental Impacts of Human Capital in the BRICS Economies	JOURNAL OF THE KNOWLEDGE ECONOMY			English	Article; Early Access						Human capital; Economic growth; Renewable energy consumption; Foreign direct investment; Carbon emissions; Environmental sustainability		The prospects for new, decent jobs are large considering the transformation to a green economy. This article examines the environmental effects of human capital in the BRICS countries-Brazil, Russian Federation, India, China and South Africa-over the period 1990-2017. Environmental quality (deploying carbon emissions as the proxy) and environmental sustainability (utilising adjusted net savings, …	[Ganda, Fortune] Walter Sisulu Univ, Fac Management Sci, Dept Accounting, Butterworth Campus,Private Bag X3182, ZA-4980 Butterworth, South Africa		Ganda, F (corresponding author), Walter Sisulu Univ, Fac Management Sci, Dept Accounting, Butterworth Campus,Private Bag X3182, ZA-4980 Butterworth, South Africa.	fganda@wsu.ac.za						57	1	1	5	13	SPRINGER	NEW YORK	ONE NEW YORK PLAZA, SUITE 4600, NEW YORK, NY, UNITED STATES	1868-7865	1868-7873		J KNOWL ECON	J. Knowl. Econ.
J	Odhiambo, NM				Odhiambo, Nicholas M.			Bank-based financial development and foreign direct investment in sub-Saharan African countries: a dynamic causal linkage	JOURNAL OF SUSTAINABLE FINANCE & INVESTMENT			English	Article; Early Access						FDI; sub-Saharan Africa; Panel Granger causality; Bank-based financial development		In this paper, the causal relationship between financial development and foreign direct investment in sub-Saharan African (SSA) countries is examined. Three proxies of financial development, namely bank deposits, deposit money bank assets, and liquid liabilities have been used to examine this linkage. Using a multivariate panel Granger-causality model, the study found that the causal relationship…	[Odhiambo, Nicholas M.] Univ South Africa UNISA, Dept Econ, Macroecon Policy Anal Programme, POB 392, ZA-0003 Pretoria, South Africa		Odhiambo, NM (corresponding author), Univ South Africa UNISA, Dept Econ, Macroecon Policy Anal Programme, POB 392, ZA-0003 Pretoria, South Africa.	odhianm@unisa.ac.za						37	0	0	1	2	ROUTLEDGE JOURNALS, TAYLOR & FRANCIS LTD	ABINGDON	2-4 PARK SQUARE, MILTON PARK, ABINGDON OX14 4RN, OXON, ENGLAND	2043-0795	2043-0809		J SUSTAIN FINANC INV	J. Sustain. Financ. Invest.
J	Feng, L; Ge, LL; Li, ZY; Lin, CY				Feng, Ling; Ge, Lulan; Li, Zhiyuan; Lin, Ching-Yi			Financial development and natural resources: The dynamics of China's outward FDI	WORLD ECONOMY			English	Article						financial development; natural resources; outward FDI	FOREIGN DIRECT-INVESTMENT; DETERMINANTS; FIRMS; LOCATION; FLOWS; INSTITUTIONS; AFRICA; CHOICE; TIME	This paper studies the dynamics of China's outward FDI (OFDI) by examining the changing roles of host economy financial development and natural resources in the decision of OFDI destination choice. Using a country-level panel data set of China's OFDI during 2003-2015, we find that Chinese multinationals show a strong and growing incentive of seeking natural resources of host economies, especially…	[Feng, Ling] Shanghai Univ Finance & Econ, Sch Finance, Shanghai, Peoples R China; [Ge, Lulan] Shanghai Lixin Univ Accounting & Finance, Sch Finance, Shanghai, Peoples R China; [Li, Zhiyuan] Fudan Univ, Sch Econ, Shanghai, Peoples R China; [Lin, Ching-Yi] Natl Tsing Hua Univ, Dept Econ, Hsinchu, Taiwan		Ge, LL (corresponding author), Shanghai Lixin Univ Accounting & Finance, Sch Finance, Shanghai, Peoples R China.	382525428@qq.com; zhyli@fudan.edu.cn		Li, Zhiyuan/0000-0001-9778-1736	National Natural Science Foundation of ChinaNational Natural Science Foundation of China (NSFC) [71773020]; Humanity and Social Science Foundation of Education Ministry of China [17YJA790053, 19YJA790011]	National Natural Science Foundation of China, Grant/Award Number: 71773020; Humanity and Social Science Foundation of Education Ministry of China, Grant/Award Number: 17YJA790053 and 19YJA790011		71	1	1	11	13	WILEY	HOBOKEN	111 RIVER ST, HOBOKEN 07030-5774, NJ USA	0378-5920	1467-9701		WORLD ECON	World Econ.	MAR	2022	45	3
J	Inglesi-Lotz, R; Ajmi, AN				Inglesi-Lotz, Roula; Ajmi, Ahdi Noomen			The impact of electricity prices and supply on attracting FDI to South Africa	ENVIRONMENTAL SCIENCE AND POLLUTION RESEARCH			English	Article						Electricity prices; Electricity generation; Inward FDI; South Africa; Economic growth		Inward Foreign Direct Investment (FDI) plays an important role on the overall economic conditions of host countries, particularly the ones that are still in low developmental stages. South Africa (SA) as an example of this group of countries has also experienced intermittent electricity supply and increasing electricity tariffs since 2008. As the literature suggests that attracting FDI depends on…	[Inglesi-Lotz, Roula] Univ Pretoria, Dept Econ, Pretoria, South Africa; [Ajmi, Ahdi Noomen] Prince Sattam bin Abdulaziz Univ, Coll Sci & Humanities Slayel, Dept Business Adm, Al Kharj, Saudi Arabia; [Ajmi, Ahdi Noomen] Manouba Univ, ESC Tunis, Manouba, Tunisia		Ajmi, AN (corresponding author), Prince Sattam bin Abdulaziz Univ, Coll Sci & Humanities Slayel, Dept Business Adm, Al Kharj, Saudi Arabia.; Ajmi, AN (corresponding author), Manouba Univ, ESC Tunis, Manouba, Tunisia.	roula.inglesi-lotz@up.ac.za; ajmi.ahdi.noomen@gmail.com		Ajmi, Ahdi Noomen/0000-0003-3639-8818				34	3	3	1	3	SPRINGER HEIDELBERG	HEIDELBERG	TIERGARTENSTRASSE 17, D-69121 HEIDELBERG, GERMANY	0944-1344	1614-7499		ENVIRON SCI POLLUT R	Environ. Sci. Pollut. Res.	JUN	2021	28	22
J	Yakubu, Z; Loganathan, N; Sethi, N; Hassan, AAG				Yakubu, Zakaria; Loganathan, Nanthakumar; Sethi, Narayan; Hassan, Asan Ali Golam			Do Financial Development, Trade Openness and Political Stability Complement for Egypt's Economic Growth?	JOURNAL OF INTERNATIONAL COMMERCE ECONOMICS AND POLICY			English	Article						Economic growth; financial development; political stability; trade openness	FOREIGN DIRECT-INVESTMENT; TIME-SERIES; INSTITUTIONAL QUALITY; DEVELOPING-COUNTRIES; LEVEL EVIDENCE; CAPITAL FLOWS; SOUTH-AFRICA; MENA REGION; UNIT-ROOT; LIBERALIZATION	This study examines the complement of financial development, trade openness, political stability and integrating government expenditure on Egyptian economy using time series annual data covering the period 1977 until 2018. This study used the ARDL-ECM estimates to determine the long and short-run cointegration between the series. The estimated results indicated that the financial development enha…	[Yakubu, Zakaria; Hassan, Asan Ali Golam] Univ Teknol Malaysia, Azman Hashim Int Business Sch, Kuala Lumpur 54100, Malaysia; [Yakubu, Zakaria] Kaduna State Coll Educ Gidan Waya, Dept Econ, PMB 1024, Kafanchan, Kaduna State, Nigeria; [Loganathan, Nanthakumar] Univ Teknol Malaysia, Azman Hashim Int Business Sch, Johor Baharu 81310, Johor, Malaysia; [Sethi, Narayan] Natl Inst Technol Rourkela, Dept …		Yakubu, Z (corresponding author), Univ Teknol Malaysia, Azman Hashim Int Business Sch, Kuala Lumpur 54100, Malaysia.; Yakubu, Z (corresponding author), Kaduna State Coll Educ Gidan Waya, Dept Econ, PMB 1024, Kafanchan, Kaduna State, Nigeria.	zakyakdo@yahoo.com; n4nantha@yahoo.com; nsethinarayan@gmail.com; asanali@utm.my		GOLAM HASSAN, ASAN ALI/0000-0001-7289-4742	Fundamental Research Grant Scheme from the Ministry of Higher Education Malaysia; Universiti Teknologi Malaysia (UTM) [4F980]	This research was supported by the Fundamental Research Grant Scheme from the Ministry of Higher Education Malaysia and Universiti Teknologi Malaysia (UTM) (Vote No. 4F980).		111	3	3	6	7	WORLD SCIENTIFIC PUBL CO PTE LTD	SINGAPORE	5 TOH TUCK LINK, SINGAPORE 596224, SINGAPORE	1793-9933	1793-9941		J INT COMMER ECON PO	J. Int. Commer. Econ. Policy	FEB	2021	12	1
J	Abdulsalam, A; Xu, HL; Ameer, W; Abdo, A; Xia, JJ				Abdulsalam, Alnoah; Xu, Helian; Ameer, Waqar; Abdo, AL-Barakani; Xia, Jiejin			Exploration of the Impact of China's Outward Foreign Direct Investment (FDI) on Economic Growth in Asia and North Africa along the Belt and Road (B&R) Initiative	SUSTAINABILITY			English	Article						outflow FDI; Belt and Road Initiative (BRI); DOLS; Toda and Yamamoto; economic growth; Asia and South Africa countries		This empirical study has examined the impact of Chinese investments, namely infrastructure, energy, services, other investment sectors, and trade openness on the economies of the 25 Asian and North African countries along with the Belt and Road (B&R) Initiative for a period of 2007 to 2016 using the Johansen Fisher Panel Cointegration Test, Panel Dynamic Ordinary Least Squares (PDOLS) model, and …	[Abdulsalam, Alnoah; Xu, Helian; Ameer, Waqar; Abdo, AL-Barakani; Xia, Jiejin] Hunan Univ, Sch Econ & Trade, Changsha 410012, Peoples R China; [Ameer, Waqar] Shandong Technol & Business Univ, Sch Econ, Yantai 264003, Peoples R China		Xu, HL; Ameer, W (corresponding author), Hunan Univ, Sch Econ & Trade, Changsha 410012, Peoples R China.; Ameer, W (corresponding author), Shandong Technol & Business Univ, Sch Econ, Yantai 264003, Peoples R China.	alnoah2013@yahoo.com; xuhelian@163.com; waqar.ameer@yahoo.com; aakb1978@hotmail.com; xiajiejin@yeah.net						81	5	5	6	20	MDPI	BASEL	ST ALBAN-ANLAGE 66, CH-4052 BASEL, SWITZERLAND		2071-1050		SUSTAINABILITY-BASEL	Sustainability	FEB	2021	13	4
J	Abban, OJ; Yao, HX				Abban, Olivier Joseph; Yao, Hongxing			Investigation on the main contributors of economic growth in a dynamic heterogeneous panel data (DHPD) in Africa: evidence from their income classification	ENVIRONMENTAL SCIENCE AND POLLUTION RESEARCH			English	Article						Electricity consumption; CO2 emissions; Economic growth; Cross-sectional dependency		In investigating the key contributors (electricity consumption, foreign direct investment, carbon dioxide emissions, and population) of economic growth in Africa, this study clustered the selected countries into their income levels spanning from 1990 to 2018. Applying the Westerlund bootstrap co-integration unveiled, the employed variables have a long-run equilibrium association. Estimates from t…	[Abban, Olivier Joseph; Yao, Hongxing] Jiangsu Univ, Sch Math Sci, Inst Appl Syst & Anal IASA, Zhenjiang 212013, Jiangsu, Peoples R China; [Yao, Hongxing] Jiangsu Univ, Sch Finance & Econ, Zhenjiang 212013, Jiangsu, Peoples R China		Abban, OJ (corresponding author), Jiangsu Univ, Sch Math Sci, Inst Appl Syst & Anal IASA, Zhenjiang 212013, Jiangsu, Peoples R China.	olivierjosephs@yahoo.com; hxyao@ujs.edu.cn	Abban, Olivier Joseph/ABD-9323-2021	Abban, Olivier/0000-0001-9968-6361	National Natural Science Foundation of ChinaNational Natural Science Foundation of China (NSFC) [71701082]	This work was supported by the National Natural Science Foundation of China with Grant No. 71701082 supported this work.		76	5	5	6	6	SPRINGER HEIDELBERG	HEIDELBERG	TIERGARTENSTRASSE 17, D-69121 HEIDELBERG, GERMANY	0944-1344	1614-7499		ENVIRON SCI POLLUT R	Environ. Sci. Pollut. Res.	JUN	2021	28	22
J	Dauda, L; Long, XL; Mensah, CN; Salman, M; Boamah, KB; Ampon-Wireko, S; Dogbe, CSK				Dauda, Lamini; Long, Xingle; Mensah, Claudia Nyarko; Salman, Muhammad; Boamah, Kofi Baah; Ampon-Wireko, Sabina; Dogbe, Courage Simon Kofi			Innovation, trade openness and CO2 emissions in selected countries in Africa	JOURNAL OF CLEANER PRODUCTION			English	Article						Innovation; Trade openness; CO2 emissions; Economic growth; Patent	RENEWABLE ENERGY-CONSUMPTION; FOREIGN DIRECT-INVESTMENT; ECONOMIC-GROWTH; EMPIRICAL-EVIDENCE; ENVIRONMENTAL DEGRADATION; FINANCIAL DEVELOPMENT; ERROR-CORRECTION; PANEL-DATA; URBANIZATION; GREEN	Innovation is considered an effective tool for fighting CO2 emissions as it enhances energy efficiency and cleaner production. However, it has received limited attention in the context of Africa. Therefore, the study examines the nonlinear link between innovation and CO2 emissions in nine (9) African nations from 1990 to 2016 at both panel and individual country level. The cross sectional augment…	[Dauda, Lamini; Long, Xingle; Mensah, Claudia Nyarko; Salman, Muhammad; Boamah, Kofi Baah; Ampon-Wireko, Sabina; Dogbe, Courage Simon Kofi] Jiangsu Univ, Sch Management, Zhenjiang 212013, Jiangsu, Peoples R China; [Mensah, Claudia Nyarko] Ho Tech Univ, Ho, Ghana; [Salman, Muhammad] Nanjing Univ Aeronaut & Astronaut, Coll Econ & Management, Nanjing 211106, Peoples R China; [Boamah, Kofi Baah] Univ…		Dauda, L (corresponding author), Jiangsu Univ, Sch Management, Zhenjiang 212013, Jiangsu, Peoples R China.	dabremp@gmail.com; longxingle@163.com; cnmensah@htu.edu.gh; dawarsalman@gmail.com; kofi.boamah@upsamail.edu.gh; amponwirekosabina@gmail.com; 5103181233@stmail.ujs.edu.cn	Dogbe, Courage Simon Kofi/I-7247-2019	Dogbe, Courage Simon Kofi/0000-0003-4658-4067	National Natural Science Foundation of ChinaNational Natural Science Foundation of China (NSFC) [71603105]; Natural Science Foundation of Jiangsu, ChinaNatural Science Foundation of Jiangsu Province [SBK2016042936]; Science Foundation of Ministry of Education of ChinaMinistry of Education, China [16YJC790067]; China Postdoctoral Science FoundationChina Postdoctoral Science Foundation [2017M610051…	We appreciate the financial support provided by National Natural Science Foundation of China (Nos. 71603105), Natural Science Foundation of Jiangsu, China (No. SBK2016042936), Science Foundation of Ministry of Education of China (No.16YJC790067), in addition, China Postdoctoral Science Foundation (No.2017M610051, 2018T110054).		62	44	44	18	27	ELSEVIER SCI LTD	OXFORD	THE BOULEVARD, LANGFORD LANE, KIDLINGTON, OXFORD OX5 1GB, OXON, ENGLAND	0959-6526	1879-1786		J CLEAN PROD	J. Clean Prod.	JAN 25	2021	281
J	Rehman, FU; Noman, AA				Rehman, Faheem Ur; Noman, Abul Ala			China's outward foreign direct investment and bilateral export sophistication: a cross countries panel data analysis	CHINA FINANCE REVIEW INTERNATIONAL			English	Article						Export sophistication; OFDI; PPML; Gravity model; China	UNIT-ROOT TESTS; INTERNATIONAL-TRADE; DIVERSIFICATION	Purpose-China's outward foreign direct investment (OFDI) has risen remarkably over the past two decades. Does such increase affect the sophistication of Chinese exports, is a significant issue that has surprisingly remained unaddressed? The purpose of this study is to investigate the impact of Chinese OFDI on bilateral export sophistication of China and its OFDI receiving partner countries during…	[Rehman, Faheem Ur] Univ Haripur, Dept Econ, Haripur, Pakistan; [Noman, Abul Ala] Kohat Univ Sci & Technol, Econ, Kohat, Pakistan		Noman, AA (corresponding author), Kohat Univ Sci & Technol, Econ, Kohat, Pakistan.	faheem787@yahoo.com; abulalanoman@gmail.com		Rehman, Faheem Ur/0000-0002-5016-7437				58	1	1	4	11	EMERALD GROUP PUBLISHING LTD	BINGLEY	HOWARD HOUSE, WAGON LANE, BINGLEY BD16 1WA, W YORKSHIRE, ENGLAND	2044-1398	2044-1401		CHINA FINANC REV INT	China Financ. Rev. Int.	FEB 1	2022	12	1
J	Boachie-Yiadom, E; Mensah, L				Boachie-Yiadom, Eric; Mensah, Lord			Environmental risk, FDI and tax reforms: why we must worry	AFRICAN JOURNAL OF ECONOMIC AND MANAGEMENT STUDIES			English	Article						Environmental risk; FDI; Tax rate; CO2; Tax policy		Purpose In this paper, we use empirical models to examine the main channel through which FDI escalates environmental risk. We explore whether countries with weak or better still low tax rate attract dirty FDI to deteriorate their environment Design/methodology/approach The analysis uses a 40-year panel to show that foreign direct investment (FDI) and tax policy matter in accounting for cross-coun…	[Boachie-Yiadom, Eric] Univ Profess Studies, Dept Finance, Accra, Ghana; [Boachie-Yiadom, Eric; Mensah, Lord] Univ Ghana, Dept Finance, Sch Business, Accra, Ghana		Mensah, L (corresponding author), Univ Ghana, Dept Finance, Sch Business, Accra, Ghana.	boachie.eric@upsamail.edu.gh; lmensah@ug.edu.gh						40	0	0	3	8	EMERALD GROUP PUBLISHING LTD	BINGLEY	HOWARD HOUSE, WAGON LANE, BINGLEY BD16 1WA, W YORKSHIRE, ENGLAND	2040-0705	2040-0713		AFR J ECON MANAG STU	Afr. J. Econ. Manag. Stud.	MAY 25	2021	12	2
J	Li, YX				Li, Yuanxin			Does Chinese Foreign Aid Work in Sub-Saharan Africa? An Empirical Analysis	CHINESE POLITICAL SCIENCE REVIEW			English	Article						Chinese aid; Aid effectiveness; Sub-Saharan Africa; Economic growth	ECONOMIC-GROWTH; DIRECT-INVESTMENT; IMF PROGRAMS; INSTITUTIONS; PROLIFERATION; SPECIFICATION; POLITICS; TRADE; CURSE	This article focuses on the effectiveness of Chinese developmental aid in Sub-Saharan Africa. The two main research questions are (1) whether Chinese development aid has a positive effect on economic growth in Sub-Saharan Africa; and (2) whether this impact is conditional on other factors. To examine these theoretical propositions, I analyze panel data covering 51 countries from the SSA over the …	[Li, Yuanxin] Univ Coll Dublin, Sch Polit & Int Relat, Dublin, Ireland		Li, YX (corresponding author), Univ Coll Dublin, Sch Polit & Int Relat, Dublin, Ireland.	yuanxin.li@ucdconnect.ie						104	0	0	4	12	SPRINGER SINGAPORE PTE LTD	SINGAPORE	#04-01 CENCON I, 1 TANNERY RD, SINGAPORE 347719, SINGAPORE	2365-4244	2365-4252		CHIN POLITICAL SCI R	Chin. Political Sci. Rev.	JUN	2021	6	2
J	Gungor, H; Abu-Goodman, M; Olanipekun, IO; Usman, O				Gungor, Hasan; Abu-Goodman, Maryam; Olanipekun, Ifedolapo Olabisi; Usman, Ojonugwa			Testing the environmental Kuznets curve with structural breaks: the role of globalization, energy use, and regulatory quality in South Africa	ENVIRONMENTAL SCIENCE AND POLLUTION RESEARCH			English	Article						Globalization; Energy consumption; Regulatory quality; Ecological footprint; ARDL model	FOREIGN DIRECT-INVESTMENT; POLLUTION HAVEN HYPOTHESIS; ECONOMIC-GROWTH; CO2 EMISSIONS; PANEL COINTEGRATION; NONRENEWABLE ENERGY; CARBON EMISSIONS; CONSUMPTION; DEGRADATION; INCOME	This study uncovers the role of regulatory quality, energy use, and globalization in the conventional environmental Kuznets curve (EKC) for South Africa by incorporating structural breaks in the series based on quarterly frequency data between 1996:Q1 and 2016:Q4. Applying the autoregressive distributed lag (ARDL) model, we confirm a cointegration between the variables. The empirical results sugg…	[Gungor, Hasan; Abu-Goodman, Maryam] Eastern Mediterranean Univ, Dept Econ, Via Mersin 10, Famagusta, Northern Cyprus, Turkey; [Olanipekun, Ifedolapo Olabisi] Adeyemi Coll Educ Ondo, Dept Econ, Ondo, Ondo State, Nigeria; [Usman, Ojonugwa] Fed Coll Educ Tech, Dept Business Educ, Potiskum, Yobe State, Nigeria		Abu-Goodman, M (corresponding author), Eastern Mediterranean Univ, Dept Econ, Via Mersin 10, Famagusta, Northern Cyprus, Turkey.	chide1309@gmail.com	USMAN, OJONUGWA/ABE-6939-2020	Usman, Ojonugwa/0000-0002-6459-9898				76	8	8	3	5	SPRINGER HEIDELBERG	HEIDELBERG	TIERGARTENSTRASSE 17, D-69121 HEIDELBERG, GERMANY	0944-1344	1614-7499		ENVIRON SCI POLLUT R	Environ. Sci. Pollut. Res.	APR	2021	28	16
J	Asamoah, ME; Alagidede, IP				Asamoah, Michael Effah; Alagidede, Imhotep Paul			Foreign direct investment, real sector growth and financial development	INTERNATIONAL JOURNAL OF FINANCE & ECONOMICS			English	Article; Early Access						Africa; FDI; financial development; instrumental variables; value additions	ECONOMIC-GROWTH; AFRICA; INDUSTRIALIZATION; COUNTRIES; QUALITY; FLOW; LAW; FDI	This paper examines the brinks of financial development at which foreign direct investment (FDI) enhances growth of the real sector. We deploy a newly developed financial development dataset and Lewbel instrumental variable two-step GMM estimator (IV-GMM), with Kleibergen-Paap robust SEs and orthogonal statistics in establishing our empirical relationships over the period 1990-2017. Initial estim…	[Asamoah, Michael Effah] Cent Univ, Dept Banking & Finance, Accra, Ghana; [Asamoah, Michael Effah; Alagidede, Imhotep Paul] Univ Witwatersrand, Wits Business Sch, Johannesburg, South Africa		Asamoah, ME (corresponding author), Cent Univ, Dept Banking & Finance, Accra, Ghana.	iameffah@gmail.com		Asamoah, Michael/0000-0001-6702-7804; Alagidede, Imhotep Paul/0000-0003-1571-0227	Bradlow Foundation through the Wits Business School	Michael Effah Asamoah is grateful to the Bradlow Foundation through the Wits Business School for the support. The authors are also grateful to the participants of the 2019 AREF Conference held in Johannesburg, South Africa for their insightful comments.		79	2	2	4	7	WILEY	HOBOKEN	111 RIVER ST, HOBOKEN 07030-5774, NJ USA	1076-9307	1099-1158		INT J FINANC ECON	Int. J. Financ. Econ.
J	Nemeckova, T				Nemeckova, Tereza			Morocco as emerging regional economic power?	JOURNAL OF NORTH AFRICAN STUDIES			English	Article						Morocco; Egypt; regional economic power; shift in economic balance; North Africa		North Africa has been through significant political and economic changes recently. As the third-largest economy in the region (after Egypt and Algeria), Morocco has emerged as a steadily growing economy with a relatively stable political system which under the current circumstances in the region has the opportunity to become a potentially new regional economic power. This article aims to explore …	[Nemeckova, Tereza] Metropolitan Univ, Dept Int Business, Prague, Czech Republic		Nemeckova, T (corresponding author), Metropolitan Univ Prague, Dubecska 900-10, Prague 10000 10, Strasnice, Czech Republic.	tereza.nemeckova@mup.cz	Němečková, Tereza/A-7546-2018	Němečková, Tereza/0000-0003-2187-1721	Institutional Fund for the Long-term Strategic Development of Research Organizations of the Czech Ministry of Education, Youth and Sports [68-02]	This work was supported by the Institutional Fund for the Long-term Strategic Development of Research Organizations of the Czech Ministry of Education, Youth and Sports, grant number [68-02].		27	2	2	1	5	ROUTLEDGE JOURNALS, TAYLOR & FRANCIS LTD	ABINGDON	2-4 PARK SQUARE, MILTON PARK, ABINGDON OX14 4RN, OXON, ENGLAND	1362-9387	1743-9345		J NORTH AFR STUD	J. North Afr. Stud.	JAN 2	2021	26	1
J	Olaniyi, CO				Olaniyi, Clement Olalekan			On the transmission mechanisms in the finance-growth nexus in Southern African countries: Does institution matter?	ECONOMIC CHANGE AND RESTRUCTURING			English	Article						Financial development; Institutional quality; Economic growth; GMM; Threshold; Southern Africa	SUB-SAHARAN AFRICA; BANKING SECTOR DEVELOPMENT; FOREIGN DIRECT-INVESTMENT; STOCK-MARKET DEVELOPMENT; ECONOMIC-GROWTH; EMPIRICAL-EVIDENCE; POLITICAL-INSTITUTIONS; FIRM PERFORMANCE; LISTED FIRMS; PANEL-DATA	Studies have continued to emerge on the transmission channels through which finance influences growth. It has been argued that more finance without efficient institutions may not yield more growth. Meanwhile, studies on sub-Saharan Africa are sparse. None of existing studies have examined the moderating effect of institutions on finance-growth nexus in Southern Africa despite the weak institution…	[Olaniyi, Clement Olalekan] Obafemi Awolowo Univ, Dept Econ, PMB 13, Ife 220282, Osun State, Nigeria		Olaniyi, CO (corresponding author), Obafemi Awolowo Univ, Dept Econ, PMB 13, Ife 220282, Osun State, Nigeria.	richclemento@gmail.com	OLANIYI, CLEMENT/AAZ-2807-2021	OLANIYI, CLEMENT/0000-0003-0758-4830				198	1	1	5	5	SPRINGER	NEW YORK	ONE NEW YORK PLAZA, SUITE 4600, NEW YORK, NY, UNITED STATES	1573-9414	1574-0277		ECON CHANG RESTRUCT	Econ. Chang. Restruct.	FEB	2022	55	1
J	Nowak-Lehmann, F; Gross, E				Nowak-Lehmann, Felicitas; Gross, Elena			Aid effectiveness: when aid spurs investment	APPLIED ECONOMIC ANALYSIS			English	Article						Aid effectiveness; Dynamic ordinary least squares (DOLS) panel regressions; Impact on investment; Types of aid	FOREIGN-AID; DOMESTIC SAVINGS; HAAVELMOS HYPOTHESIS; DEBT OVERHANG; GROWTH; POLICIES; ASSISTANCE; COUNTRIES; PANEL; FDI	Purpose - This paper aims to analyze the effectiveness of aid in stimulating investment using different measures of aid and up-to-date panel time-series techniques. This study controls for endogeneity by using dynamic ordinary least squares (DOLS) and minimizes the risk of running a spurious long-run relationship by using series that are cointegrated. This paper finds evidence that aid promotes i…	[Nowak-Lehmann, Felicitas] Univ Goettingen, Dept Econ, Gottingen, Germany; [Gross, Elena] Univ Bayreuth, Inst African Studies, Dept Econ, Bayreuth, Germany		Nowak-Lehmann, F (corresponding author), Univ Goettingen, Dept Econ, Gottingen, Germany.	fnowak@gwdg.de						72	0	0	0	0	EMERALD GROUP PUBLISHING LTD	BINGLEY	HOWARD HOUSE, WAGON LANE, BINGLEY BD16 1WA, W YORKSHIRE, ENGLAND		2632-7627		APPL ECON ANAL	Appl. Econ. Appl.		2021	29	87
J	Ullah, S; Muhammad, Z; Gul, R				Ullah, Sabeeh; Muhammad, Zia; Gul, Rauf			Chinese Investment under China-Pakistan Economic Corridor: Implications on Banking Performance in Pakistan	PUBLIC FINANCE QUARTERLY-HUNGARY			English	Article						Foreign Direct Investment; CPEC; Bank Performance; Sys-GMM; Pakistan	FOREIGN DIRECT-INVESTMENT; SUB-SAHARAN AFRICA; FINANCIAL DEVELOPMENT; FDI; GROWTH; REMITTANCES; IMPACT; TESTS	This study empirically examines the relationship of Chinese Foreign Direct Investment (CFDI) under the China-Pakistan Economic Corridor (CPEC) and commercial hank performance in Pakistan, thereby highlighting the un-explored area of the existing literature. For this purpose, a panel dataset over the period 2009 to 2020 of commercial banks was collected from the State Bank of Pakistan. We have emp…	[Ullah, Sabeeh; Muhammad, Zia; Gul, Rauf] Univ Agr, Peshawar, Pakistan		Ullah, S (corresponding author), Univ Agr, Peshawar, Pakistan.	sabeeh@aup.edu.pk; ziamuhammadibms@gmail.com; raufg019@gmail.com						58	0	0	0	0	STATE AUDIT OFFICE HUNGARY	BUDAPEST	BECSI U 5, BUDAPEST, 1052, HUNGARY	0031-496X	2064-8294		PUBLIC FINANC Q-HUNG	Public Financ. Q.-Hung.		2021	66	4
J	Al-Ababneh, HA; Osmonova, A; Dumanska, I; Matkovskyi, P; Kalynovskyy, A				Al-Ababneh, H. A.; Osmonova, A.; Dumanska, I; Matkovskyi, P.; Kalynovskyy, A.			FULFILLING THE EXPORT POTENTIAL OF AGRICULTURAL PRODUCTION IN THE CONTEXT OF AGGRAVATING GLOBAL FOOD CRISIS	FINANCIAL AND CREDIT ACTIVITY-PROBLEMS OF THEORY AND PRACTICE			English	Article						export potential; agricultural production; exports; integration; food security		The aim of the research is to study the nature, main trends and problematic aspects of fulfilling the export potential of agricultural production in the context of aggravating food crisis. Theoretical and empirical methods of cognition in their dialectical combination are used. The main methods used in this study are statistical analysis, index, graphical and analytical methods, methods for estim…	[Al-Ababneh, H. A.] Irbid Natl Univ, Fac Adm & Financial Sci, Dept Mkt, Irbid, Jordan; [Osmonova, A.] Kyrgyz Russian Slav Univ, Bishkek, Kyrgyzstan; [Dumanska, I] Khmelnytskyi Natl Univ, Khmelnytskyi, Ukraine; [Matkovskyi, P.] Vasyl Stefanyk Precarpathian Natl Univ, Ivano Frankivsk, Ukraine; [Kalynovskyy, A.] Lviv Polytech Natl Univ, Lvov, Ukraine		Al-Ababneh, HA (corresponding author), Irbid Natl Univ, Fac Adm & Financial Sci, Dept Mkt, Irbid, Jordan.	hassanalialababneh@gmail.com; krsuk@krsu.edu.kg; ilonadumanskaa@gmail.com; ekondek@pnu.edu.ua; andriikalynovskyi@lpnu.ua						26	0	0	0	0	BANKING UNIV	LVIV	ST SICHEVYKH STREITSOV, 11, LVIV, UKRAINE	2306-4994	2310-8770		FINANC CREDIT ACT	Financ. Credit Act.		2021	6	41
J	Pereira, V; Moosa, IA; Ramiah, V; Temouri, Y				Pereira, Vijay; Moosa, Imad A.; Ramiah, Vikash; Temouri, Yama			The Environmental Effects of FDI: Evidence From Middle East and North Africa Countries	JOURNAL OF GLOBAL INFORMATION MANAGEMENT			English	Article						Environmental Degradation; Environmental Kuznets Curve; Foreign Direct Investment; Pollution Halo Hypothesis; Pollution Haven Hypothesis	FOREIGN DIRECT-INVESTMENT; POLLUTION HAVENS; POLITICAL-ECONOMY; PLANT LOCATIONS; CO2 EMISSIONS; POLICY; REGULATIONS; IMPACT; TRADE; INFORMATION	Empirical work on the environmental effects of FDI has produced a mixed bag of results, with hardly any evidence for Middle East and North Africa (MENA) countries. A theoretical model is presented, postulating that whether FDI has a positive or negative effect on the environment depends on the position of the underlying country or region on the environmental Kuznets curve (EKC). The empirical res…	[Pereira, Vijay] NEOMA Business Sch, Strateg & Int Human Capital, Reims Campus, Reims, France; [Moosa, Imad A.] Ton Duc Thang Univ, Ho Chi Minh City, Vietnam; [Ramiah, Vikash] Univ Wollongong, Finance, Dubai, U Arab Emirates; [Temouri, Yama] Khalifa Univ, Int Business, Abu Dhabi, U Arab Emirates		Pereira, V (corresponding author), NEOMA Business Sch, Strateg & Int Human Capital, Reims Campus, Reims, France.		Pereira, Vijay/B-2736-2013	Pereira, Vijay/0000-0001-6755-0793				78	0	0	0	0	IGI GLOBAL	HERSHEY	701 E CHOCOLATE AVE, STE 200, HERSHEY, PA 17033-1240 USA	1062-7375	1533-7995		J GLOB INF MANAG	J. Glob. Inf. Manag.		2021	29	6
J	Al-Ababneh, HA; Osmonova, A; Dumanska, I; Matkovskyi, P; Kalynovskyy, A				Al-Ababneh, Hassan Ali; Osmonova, Ainur; Dumanska, Ilona; Matkovskyi, Petro; Kalynovskyy, Andriy			ANALYSIS OF EXPORT OF AGRICULTURAL PRODUCTS IN THE CONTEXT OF THE GLOBAL FOOD CRISIS	AGRICULTURAL AND RESOURCE ECONOMICS-INTERNATIONAL SCIENTIFIC E-JOURNAL			English	Article						export potential; agricultural production; export; integration; food security		Purpose. The purpose of this article is to study the nature, main trends and problematic aspects of realization of the export potential of agricultural production in the countries of South America, OECD, North America and Europe in the context of aggravating food crisis. Methodology / approach. Theoretical and empirical methods of cognition are used in their dialectical combination. The main meth…	[Al-Ababneh, Hassan Ali] Irbid Natl Univ, Irbid, Jordan; [Osmonova, Ainur] Kyrgyz Russian Slav Univ, Bishkek, Kyrgyzstan; [Dumanska, Ilona] Khmelnytskyi Natl Univ, Khmelnytskyi, Ukraine; [Matkovskyi, Petro] Vasyl Stefanyk Precarpathian Natl Univ, Ivano Frankivsk, Ukraine; [Kalynovskyy, Andriy] Lviv Polytech Natl Univ, Lvov, Ukraine		Al-Ababneh, HA (corresponding author), Irbid Natl Univ, Irbid, Jordan.			Kalynovskyy, Andriy/0000-0001-7927-3033				32	0	0	0	0	INST EASTERN EUROPEAN RESEARCH & CONSULTING	KHARKIV	EDUC CAMPUS KNAU, KHARKIV, UKRAINE		2414-584X		AGR RESOUR EC INT SC	Agric. Resour. Econ.: Int. Sci. E-J		2021	7	4
J	Gondo, TW; Masron, TA; Ibrahim, H; Azman, NHN				Gondo, Tutik Wiryanti; Masron, Tajul Ariffin; Ibrahim, Haslindar; Azman, Nik Hadiyan Nik			OUTWARD FDI AND ITS IMPLICATION ON INDONESIAN DOMESTIC INVESTMENT	ASIAN ACADEMY OF MANAGEMENT JOURNAL			English	Article						outward FDI; domestic investment; Indonesia; time series analysis; divestment	FOREIGN DIRECT-INVESTMENT; ECONOMIC-GROWTH; TIME-SERIES; FINANCIAL INTERMEDIATION; INSTITUTIONAL QUALITY; ERROR-CORRECTION; COINTEGRATION; INFLOWS; LESSONS; AFRICA	Since becoming a democratic country in the late 1990s, Indonesia has been changing into a more promising countries with a remarkable reduction in poverty by more than 50% during the last decade. To achieve a developed or high-income country, Indonesia must grow by 8% to 9% annually with huge investment is needed in every sector, ranging from infrastructure to human development in the digital era.…	[Gondo, Tutik Wiryanti] MH Thamrin Univ, Fac Econ & Business, Jln Raya Pondok Gede 23-25, Jakarta, Indonesia; [Masron, Tajul Ariffin; Ibrahim, Haslindar; Azman, Nik Hadiyan Nik] Univ Sains Malaysia, Sch Management, Usm Pulau Pinang 11800, Malaysia		Masron, TA (corresponding author), Univ Sains Malaysia, Sch Management, Usm Pulau Pinang 11800, Malaysia.	tams@usm.my						71	0	0	0	0	PENERBIT UNIV SAINS MALAYSIA	PULAU PINANG	PENERBIT UNIVERSITI SAINS MALAYSIA, PULAU PINANG, PINANG 11800, MALAYSIA	1394-2603	1985-8280		ASIAN ACAD MANAG J	Asian Acad. Manag. J.		2021	26	1
J	Ajide, FM				Ajide, Folorunsho M.			Does economic freedom affect entrepreneurship? Insights from Africa	ECONOMIC JOURNAL OF EMERGING MARKETS			English	Article						economic institutions; startups; Hausman-Taylor IV estimator; Africa	FOREIGN DIRECT-INVESTMENT; PANEL-DATA; PRODUCTIVITY; INSTITUTIONS; GROWTH	Purpose - Literature suggests that entrepreneurship can serve as a veritable tool for providing decent employment and improving economic prosperity. Therefore, the objective of this study is to examine the impact of economic freedom on entrepreneurship in Africa. Design/methodology/approach - The study employs data of 18 African countries covering a period of 2007-2018. The analysis is based on t…	[Ajide, Folorunsho M.] Univ Ilorin, Kwara, Nigeria		Ajide, FM (corresponding author), Univ Ilorin, Kwara, Nigeria.	ajide2010@gmail.com	Ajide, Folorunsho/V-8597-2019	Ajide, Folorunsho/0000-0003-3231-2423				26	0	0	1	1	UNIV ISLAM INDONESIA	YOGYAKARTA	JL KALIURANG KM 14 5, KEC SLEMAN, YOGYAKARTA, 00000, INDONESIA	2086-3128	2502-180X		ECON J EMERG MARK	Econ. J. Emerg. Mark.		2021	13	2
J	Kwakwa, PA; Adusah-Poku, F; Adjei-Mantey, K				Kwakwa, Paul Adjei; Adusah-Poku, Frank; Adjei-Mantey, Kwame			Towards the attainment of sustainable development goal 7: what determines clean energy accessibility in sub-Saharan Africa?	GREEN FINANCE			English	Article						clean energy; sustainable development goals; sub-Saharan Africa; energy accessibility	ELECTRICITY DEMAND; DEVELOPING-COUNTRIES; RENEWABLE ENERGY; PANEL-DATA; INSTITUTIONAL QUALITY; SOUTH-AFRICA; CONSUMPTION; INTENSITY; ACCESS; URBANIZATION	Access to clean energy is necessary for environmental cleanliness and poverty reduction. That notwithstanding, many in developing countries especially those in sub-Saharan Africa region lack clean energy for their routine domestic activities. This study sought to unravel the factors that influence clean energy accessibility in sub-Saharan Africa region. Clean energy accessibility, specifically ac…	[Kwakwa, Paul Adjei] Univ Energy & Nat Resources, Sch Management Sci & Law, Sunyani, Ghana; [Adusah-Poku, Frank] Kwame Nkrumah Univ Sci & Technol, Dept Econ, Kumasi, Ghana; [Adjei-Mantey, Kwame] Kobe Univ, Grad Sch Econ, Kobe, Hyogo, Japan		Kwakwa, PA (corresponding author), Univ Energy & Nat Resources, Sch Management Sci & Law, Sunyani, Ghana.	pauladkwa@yahoo.com						69	1	1	3	3	AMER INST MATHEMATICAL SCIENCES-AIMS	SPRINGFIELD	PO BOX 2604, SPRINGFIELD, MO 65801-2604 USA	2643-1092			GREEN FINANC	Green Financ.		2021	3	3
J	Kemmanang, LF				Kemmanang, Ludovic Feulefack			Do thin capitalization rules crowd out multinational firms in Africa? Looking towards efficiency in revenue mobilization	ECONOMICS BULLETIN			English	Article							FOREIGN DIRECT-INVESTMENT; TAXES	This study investigates whether the implementation of the thin capitalization rules (TCRs) in Africa could jeopardize its already insignificant attractiveness and assess the impact of tax administration efficiency in revenue mobilization. Analyzes are carried out through the two-step system GMM, using data from 33 African countries between 2005 and 2018. The study finds that in Africa, the TCRs h…	[Kemmanang, Ludovic Feulefack] United Nations Econ Commiss Africa, Addis Ababa, Ethiopia		Kemmanang, LF (corresponding author), United Nations Econ Commiss Africa, Addis Ababa, Ethiopia.	ludovic.feulefackkemmanang@un.org						46	0	0	0	0	ECONOMICS BULLETIN	NASHVILLE	C/O JOHN CONLEY, DEPT ECONOMICS, 414 CALHOUN HALL, NASHVILLE, TN 37235 USA	1545-2921			ECON BULL	Econ. Bull.		2021	41	2
J	Totouom, A				Totouom, Armand			Natural resources, economic freedom and Foreign Direct Investment in Africa	ECONOMICS BULLETIN			English	Article							VERTICAL PRODUCT DIFFERENTIATION; COMPETITION; EQUILIBRIUM; EXISTENCE	Using panel data for 37 African countries, this study explores the relationship between natural resources and the inflows of foreign direct investment, conditional on the level of economic freedom. For the latter variable, we used the economic freedom index computed by the Fraser Institute. Estimations conducted using the generalized method of moments show that a 1% increase in natural resources …	[Totouom, Armand] Univ Dschang, Dschang, Cameroon		Totouom, A (corresponding author), Univ Dschang, Dschang, Cameroon.	tofolucar@yahoo.fr						25	0	0	0	0	ECONOMICS BULLETIN	NASHVILLE	C/O JOHN CONLEY, DEPT ECONOMICS, 414 CALHOUN HALL, NASHVILLE, TN 37235 USA	1545-2921			ECON BULL	Econ. Bull.		2021	41	2
J	Adabor, O; Buabeng, E				Adabor, Opoku; Buabeng, Emmanuel			Assymetrical effect of oil and gas resource rent on economic growth: Empirical evidence from Ghana	COGENT ECONOMICS & FINANCE			English	Article						Economic growth; natural resource; gas resource rent; oil resource rent; asymmetric; NARDL and Ghana	SUB-SAHARAN AFRICA; NATURAL-RESOURCES; DUTCH DISEASE; TIME-SERIES; UNIT-ROOT; CURSE; CONFLICT; ABUNDANCE; REVENUES; OPENNESS	We investigate the asymmetric effect of oil and gas resource rent on economic growth of Ghana for the period 2010 to 2019, dwelling on the hypothesis that natural resources extraction has double-edge effect on economic growth. Using Nonlinear Autoregressive Distributed Lag (NARDL) model as estimation strategy, we find that oil and gas resource rent affect economic growth asymmetrically. Specifica…	[Adabor, Opoku; Buabeng, Emmanuel] Kwame Nkrumah Univ Sci & Technol, Dept Econ, Kumasi, Ghana		Adabor, O (corresponding author), Kwame Nkrumah Univ Sci & Technol, Dept Econ, Kumasi, Ghana.	adaboropoku@gmail.com						89	1	1	0	0	TAYLOR & FRANCIS AS	OSLO	KARL JOHANS GATE 5, NO-0154 OSLO, NORWAY	2332-2039			COGENT ECON FINANC	Cogent Econ. Financ.	JAN 1	2021	9	1
J	Ngouhouo, I; Nchofoung, T; Kengdo, AAN				Ngouhouo, Ibrahim; Nchofoung, Tii; Kengdo, Arsene Aurelien Njamen			Determinants of Trade Openness in Sub-Saharan Africa: Do Institutions Matter?	INTERNATIONAL ECONOMIC JOURNAL			English	Article							INTERNATIONAL-TRADE; INVESTMENT; GROWTH; INFRASTRUCTURE; GOVERNMENT; QUALITY; FINANCE; REFORM; RULE	This paper aims to analyse the determinants of trade openness in Sub-Saharan Africa (SSA) countries focusing on the role play by domestic institutions. To achieve this, the Generalized Methods of Moments (GMM) is carried out on 36 SSA countries over the period 1996-2017. The results of our estimation reveal that domestic institutions as a composite index determines trade openness as a composite s…	[Ngouhouo, Ibrahim] Univ Dschang, Fac Econ & Management, Econ Policy Anal, Foreke Dschang, Cameroon; [Nchofoung, Tii] Dschang Sch Econ & Management, Dschang, Cameroon; [Kengdo, Arsene Aurelien Njamen] Univ Dschang, Ctr Studies & Res Management & Econ CERME, Dschang, Cameroon		Nchofoung, T (corresponding author), Dschang Sch Econ & Management, Dschang, Cameroon.	ntii12@yahoo.com	Nchofoung, Tii N./AAU-5995-2021	Nchofoung, Tii N./0000-0003-2436-6659				61	5	5	1	1	TAYLOR & FRANCIS LTD	ABINGDON	2-4 PARK SQUARE, MILTON PARK, ABINGDON OR14 4RN, OXON, ENGLAND	1016-8737	1743-517X		INT ECON J	Int. Econ. J.		2021	35	1
J	Lartey, EKK; Nigatu, G				Lartey, Emmanuel K. K.; Nigatu, Getachew			Remittances and manufacturing sector growth in sub-Saharan Africa	INTERNATIONAL ECONOMIC JOURNAL			English	Article						Remittances; manufacturing; financial development; exchange rate regimes; institutions; F24; F41; O11	FOREIGN DIRECT-INVESTMENT; REAL EXCHANGE-RATE; PANEL-DATA; FINANCIAL DEVELOPMENT; DUTCH DISEASE; POVERTY	This paper analyzes the link between remittances and the growth of manufacturing value-added (MVA) and explores whether the quality of institutions and exchange rate policy matter for the dynamics of the relationship in sub-Saharan African (SSA) countries. The findings suggest that when the level of financial development is accounted for, remittances have a positive impact on MVA. The standalone …	[Lartey, Emmanuel K. K.] Calif State Univ Fullerton, Dept Econ, Fullerton, CA 92834 USA; [Lartey, Emmanuel K. K.] World Bank, Washington, DC USA; [Nigatu, Getachew] USDA, Econ Res Serv, Agr Policy & Modeling Branch, Market & Trade Econ Div, Washington, DC USA		Lartey, EKK (corresponding author), Calif State Univ Fullerton, Dept Econ, Fullerton, CA 92834 USA.	elartey@fullerton.edu		Lartey, Emmanuel/0000-0002-5990-1933				27	0	0	0	0	TAYLOR & FRANCIS LTD	ABINGDON	2-4 PARK SQUARE, MILTON PARK, ABINGDON OR14 4RN, OXON, ENGLAND	1016-8737	1743-517X		INT ECON J	Int. Econ. J.		2021	35	1
J	Gold, K; Rasiah, R; Kwek, KT; Yusuf, H; Musibau, H; Muhammad, M				Gold, Kafilah; Rasiah, Rajah; Kwek, Kian Teng; Yusuf, Hammed; Musibau, Hammed; Muhammad, Murtala			ALTRUISM OR TRADE MOTIVE: WHAT DETERMINES CHINA'S FINANCIAL AID TO AFRICAN OIL EXPORTING COUNTRIES?	JOURNAL OF BUSINESS ECONOMICS AND MANAGEMENT			English	Article						China; Africa; oil and minerals; manufacturing; agriculture; aid; institutional structures	FOREIGN DIRECT-INVESTMENT; ALLOCATION	Indeed, China's ascent is significantly changing the landscape in aid-donor and aid-recipient relationship for African countries, despite the changes, empirical studies on the determinant and motive is lacking. Therefore, this paper examines the determinants of China's financial aid to oil/minerals exporting African countries. By using China's loan data obtained from the China Africa Research Ini…	[Gold, Kafilah; Kwek, Kian Teng] Univ Malaya, Dept Econ, Kuala Lumpur 50603, Malaysia; [Rasiah, Rajah] Univ Malaya, Asia Europe Inst, Kuala Lumpur 50603, Malaysia; [Yusuf, Hammed] Univ Ilorin, Dept Econ, Ilorin 1515, Nigeria; [Musibau, Hammed] Univ Tasmania, Tasmanian Sch Business & Econ, Hobart, Tas, Australia; [Muhammad, Murtala] Kano Univ Sci & Technol, Wudil, Nigeria		Rasiah, R (corresponding author), Univ Malaya, Asia Europe Inst, Kuala Lumpur 50603, Malaysia.	rajah@um.edu.my	Gold, Kafilah/AAM-9888-2020; Rasiah, Rajah/B-9552-2010	Gold, Kafilah/0000-0002-0018-2153; Rasiah, Rajah/0000-0002-6654-3011	Distinguished Professor Grant - Higher Education Ministry of Malaysia [MO004-2018]	We wish to acknowledge the generous funding by the Distinguished Professor Grant (MO004-2018) awarded by the Higher Education Ministry of Malaysia.		53	0	0	3	3	VILNIUS GEDIMINAS TECH UNIV	VILNIUS	SAULETEKIO AL 11, VILNIUS, LT-10223, LITHUANIA	1611-1699	2029-4433		J BUS ECON MANAG	J. Bus. Econ. Manag.		2021	22	4
J	Doku, I; Ncwadi, R; Phiri, A				Doku, Isaac; Ncwadi, Ronney; Phiri, Andrew			Examining the role of climate finance in the Environmental Kuznets Curve for Sub-Sahara African countries	COGENT ECONOMICS & FINANCE			English	Article						Environmental Kuznets Curve (EKC); Carbon emissions (CO2); methane emissions (CH4); nitrous oxide emissions (N2O); climate finance; pollution haven-halo hypotheses	FOREIGN DIRECT-INVESTMENT; CARBON-DIOXIDE EMISSIONS; ENERGY-CONSUMPTION; ECONOMIC-GROWTH; CO2 EMISSIONS; URBANIZATION; POLLUTION; HYPOTHESIS; IMPACT; QUALITY	The purpose of this study is to examine the impact of climate finance on pollutant emissions (CO2, CH4 and N2O) for a sample of 19 Sub-Sahara Africa (SSA) countries over the period 2006 to 2017. Our study augments the traditional Environmental Kuznets Curve (EKC) with climate finance and our findings affirm the existence of an inverted U-shaped relationship between per capita income and emissions…	[Doku, Isaac; Ncwadi, Ronney; Phiri, Andrew] Nelson Mandela Univ, Fac Business & Econ Studies, Dept Econ, ZA-6031 Port Elizabeth, South Africa		Phiri, A (corresponding author), Nelson Mandela Univ, Fac Business & Econ Studies, Dept Econ, ZA-6031 Port Elizabeth, South Africa.	Isaacoberkoh27@gmail.com; Ncwadi@mandela.ac.za; phiricandrew@gmail.com						59	0	0	4	4	TAYLOR & FRANCIS AS	OSLO	KARL JOHANS GATE 5, NO-0154 OSLO, NORWAY	2332-2039			COGENT ECON FINANC	Cogent Econ. Financ.	JAN 1	2021	9	1
J	Dorakh, A				Dorakh, Alena			FDI DETERMINANTS IN EUROPE AND CHINESE INFLUENCE	SERBIAN JOURNAL OF MANAGEMENT			English	Article						FDI; trade costs; connectivity; Chinese investment; horizontal; vertical; export-oriented strategies; the Belt and Road Initiative (BRI); fixed and random effects	FOREIGN DIRECT-INVESTMENT; INSTITUTIONS; AFRICA; TRADE	Despite recent concerns about the increasing influence of outside investors on the European Union (EU) and Western Balkans, the developed European countries are still a dominant source of foreign direct investment (FDI) in the region, confirming the benefits of EU membership. At the same time, fast-growing connectivity and lower trade costs in accession and neighboring countries determine the FDI…	[Dorakh, Alena] Trier Univ, Univ Ring St 15, D-54296 Trier, Germany		Dorakh, A (corresponding author), Trier Univ, Univ Ring St 15, D-54296 Trier, Germany.	s4aldora@uni-trier.de	Dorakh, Alena/ABC-7617-2021	Dorakh, Alena/0000-0003-4933-1073				24	1	1	1	2	UNIV BELGRADE, TECHNICAL FACULTY AT BOR	BOR	VOJSKE JUGOSLAVIJE 12, BOR, 19210, SERBIA	1452-4864			SERB J MANAG	Serb. J. Manag.		2021	16	1
J	Culver, C				Culver, Christopher			Chinese investment and corruption in Africa	JOURNAL OF CHINESE ECONOMIC AND BUSINESS STUDIES			English	Article						Foreign direct investment; corruption; Chinese investment in Africa	FOREIGN DIRECT-INVESTMENT; DEMOCRACY; CULTURE; RENTS; WORLD; FDI	Chinese investment in Africa has rapidly expanded in recent years and garnered significant attention. There has been considerable concern that this investment will increase corruption in African states. However, there has been little academic scrutiny or examination of these claims. This paper proposes and tests the theory that the effect of FDI on corruption is dependent on the source country, s…	[Culver, Christopher] US Air Force Acad, Dept Polit Sci, Colorado Springs, CO 80840 USA		Culver, C (corresponding author), 2354 Fairchild Dr,Suite 6L-160, Colorado Springs, CO 80840 USA.	christopher.culver@gmail.com		Culver, Christopher/0000-0002-4327-7136				48	1	1	5	6	ROUTLEDGE JOURNALS, TAYLOR & FRANCIS LTD	ABINGDON	2-4 PARK SQUARE, MILTON PARK, ABINGDON OX14 4RN, OXON, ENGLAND	1476-5284	1476-5292		J CHIN ECON BUS STUD	J. Chin. Econ. Bus. Stud.		2021	19	2
J	Kemmanang, LF; Zamke, JJD				Kemmanang, Ludovic Feulefack; Zamke, Jonas Juleo Dongmo			Colonial spectre and foreign investments concentration: Does African growth escape?	ECONOMICS BULLETIN			English	Article							ECONOMIC-GROWTH; FDI	The concentration of foreign direct investment (FDI) on firms originating in the former colonizing country in the old African colony is the most advanced form of the control strategy that led to colonization. During colonization and 60 years later, this strategy succeeded in guaranteeing property rights' inviolability and the returns on investment of FDI from former metropolises. Yet, economic gr…	[Kemmanang, Ludovic Feulefack] United Nations Econ Commiss Africa, Addis Ababa, Ethiopia; [Zamke, Jonas Juleo Dongmo] Univ Dschang, Dept Anal & Econ Policies, Dschang, Cameroon		Kemmanang, LF (corresponding author), United Nations Econ Commiss Africa, Addis Ababa, Ethiopia.	ludovic.feulefickkemmanang@un.org; dongmozamkejonasjuleo@yahoo.fr						51	0	0	0	0	ECONOMICS BULLETIN	NASHVILLE	C/O JOHN CONLEY, DEPT ECONOMICS, 414 CALHOUN HALL, NASHVILLE, TN 37235 USA	1545-2921			ECON BULL	Econ. Bull.		2021	41	1
J	Waqar, S; Ahmed, S; Badshah, I				Waqar, Shujaa; Ahmed, Saira; Badshah, Iftikhar			Chinese FDI for Infrastructure Development in Africa - Assessing the Impact of Cooperation	ESTUDIOS DE ECONOMIA APLICADA			English	Article						Foreign Direct Investment; Infrastructure Development	INVESTMENT	Globalization today is quite effectively governed by patterns defined by China's dominance in global trade and commerce. China has started to correspond with numerous countries in order to build economic corridors. Historically, China has a keen interest in African countries where cheap workers and plentiful resources are available. This opportunity has been favourably received by the African cou…	[Waqar, Shujaa] Forman Christian Coll, Dept Econ, Lahore, Punjab, Pakistan; [Ahmed, Saira] Capital Univ Sci & Technol, Sustainabil & Environm, Islamabad, Pakistan; [Badshah, Iftikhar] Int Islamic Univ Islamabad, Dept Econ, Islamabad, Pakistan		Waqar, S (corresponding author), Forman Christian Coll, Dept Econ, Lahore, Punjab, Pakistan.	shuja005@gmail.com; dr.saira@cust.edu.pk; iftikhar.badshah@gmail.com	Ahmed, Saira/AAY-7493-2021; Waqar, Shujaa/ABH-9681-2020	Waqar, Shujaa/0000-0003-2831-2228				24	0	0	2	4	ASOC ECONOMIA APLICADAD	MADRID	C JUAN RAMON JIMENEZ, 43, MADRID, 28036, SPAIN	1133-3197	1697-5731		ESTUD ECON APL	Estud. Econ. Apl.		2021	39	3
J	Miao, M; Borojo, DG; Yushi, J; Desalegn, TA				Miao, Miao; Borojo, Dinkneh Gebre; Yushi, Jiang; Desalegn, Tigist Abebe			The impacts of Chinese FDI on domestic investment and economic growth for Africa	COGENT BUSINESS & MANAGEMENT			English	Article						FDI; domestic investment; economic growth; the two-step system GMM estimator; China-Africa		This study examines the role of domestic governance quality on the relationship between Chinese foreign direct investment (FDI), domestic investment, and African countries' economic growth. The study utilized a larger dataset of Chinese FDI to 44 African countries applying the two-step system GMM estimation method for 2003-2017. This study's findings reveal that Chinese FDI's impact on economic g…	[Miao, Miao; Borojo, Dinkneh Gebre; Yushi, Jiang; Desalegn, Tigist Abebe] Southwest Jiaotong Univ, Sch Econ & Management, 111,Sect 1,North Erthuan Rd, Chengdu 610031, Peoples R China; [Yushi, Jiang] Southwest Jiaotong Univ, Serv Sci & Innovat Key Lab Sichuan Prov, 111,Sect 1,North Erthuan Rd, Chengdu 610031, Peoples R China		Borojo, DG (corresponding author), Southwest Jiaotong Univ, Sch Econ & Management, 111,Sect 1,North Erthuan Rd, Chengdu 610031, Peoples R China.	g10dinkneh@yahoo.com			National Social Science Foundation [20BSH103]; Ministry of Education Humanities and Social Sciences Project [19 Yjc630060, 19 Yjc860033, 20 Yjc860006]	This work was supported by National Social Science Foundation [grant number 20BSH103] and Ministry of Education Humanities and Social Sciences Project [grant number 19 Yjc630060, 19 Yjc860033 and 20 Yjc860006).		53	0	0	2	6	TAYLOR & FRANCIS AS	OSLO	KARL JOHANS GATE 5, NO-0154 OSLO, NORWAY	2331-1975			COGENT BUS MANAG	Cogent Bus. Manag.	JAN 1	2021	8	1
J	Diko, N; Sempijja, N				Diko, Nqophisa; Sempijja, Norman			Does partcipation in BRICS foster South-South cooperation? Brazil, South Africa, and the Global South	JOURNAL OF CONTEMPORARY AFRICAN STUDIES			English	Article						South-South cooperation; BRICS; Brazil; South Africa	WORLD	With four out of the five BRICS members belonging to what has been referred to as the global South, it was believed that this would stimulate south to south cooperation. It was seen as a given. Although birthed in the Cold War by the Non-aligned Movement, South to South cooperation has experienced different dynamics in the post-Cold War era. In the current globalising world, countries face differ…	[Diko, Nqophisa] Univ Pretoria, Dept Polit Sci & Int Relat, ZA-0002 Pretoria, South Africa; [Sempijja, Norman] Univ Navarra, Sch Law, Campus Univ,Edificio Ismael Sanchez Bella, Pamplona 31009, Spain		Sempijja, N (corresponding author), Univ Navarra, Sch Law, Campus Univ,Edificio Ismael Sanchez Bella, Pamplona 31009, Spain.	nsempijja@unav.es	Sempijja, Norman/I-7391-2017	Sempijja, Norman/0000-0002-1386-5666				53	3	3	1	1	ROUTLEDGE JOURNALS, TAYLOR & FRANCIS LTD	ABINGDON	2-4 PARK SQUARE, MILTON PARK, ABINGDON OX14 4RN, OXON, ENGLAND	0258-9001	1469-9397		J CONTEMP AFR STUD	J. Contemp. Afr. Stud.		2021	39	1
J	Omoke, PC; Opuala-Charles, S				Omoke, Philip C.; Opuala-Charles, Silva			Trade openness and economic growth nexus: Exploring the role of institutional quality in Nigeria	COGENT ECONOMICS & FINANCE			English	Article						Trade openness; Economic growth; institutional quality; Nigeria	FOREIGN DIRECT-INVESTMENT; FINANCIAL DEVELOPMENT; AFRICA; COINTEGRATION; INFLATION; CAUSALITY; COUNTRIES; INSIGHTS; CHINA; TESTS	This study attempts to fill the prior knowledge gap in the nexus between trade openness and economic growth in Nigeria by incorporating the role of institutional quality. The study covers the period from 1984 to 2017 and employs three indicators of trade openness including total trade, import trade, and export trade. Cointegration among the variables is examined using the ARDL bounds testing appr…	[Omoke, Philip C.] Alex Ekwueme Fed Univ, Dept Econ & Dev Studies, Ndufu Alike, Ebonyi State, Nigeria; [Opuala-Charles, Silva] Garden City Premier Business Sch, Port Harcourt, Nigeria		Omoke, PC (corresponding author), Alex Ekwueme Fed Univ, Dept Econ & Dev Studies, Ndufu Alike, Ebonyi State, Nigeria.	philomoke@yahoo.com						48	1	1	2	3	TAYLOR & FRANCIS AS	OSLO	KARL JOHANS GATE 5, NO-0154 OSLO, NORWAY	2332-2039			COGENT ECON FINANC	Cogent Econ. Financ.	JAN 1	2021	9	1
J	Hu, GG				Hu, Gang-Gao			Is knowledge spillover from human capital investment a catalyst for technological innovation? The curious case of fourth industrial revolution in BRIGS economies	TECHNOLOGICAL FORECASTING AND SOCIAL CHANGE			English	Article						FDI; Human capital; Knowledge spillover; R&D; Technological innovation; BRIGS	FOREIGN DIRECT-INVESTMENT; RESEARCH-AND-DEVELOPMENT; FDI; PRODUCTIVITY	The issue of knowledge spillovers, and technological innovation has received immense importance, particularly in the Fourth Industrial Revolution. In this context, this endeavor to carry out this study aims to empirically examine the determinants of technological innovation of Brazil, Russia, India, China, and South Africa (BRICS) countries, using the data that spans from the year 1990 to 2017. M…	[Hu, Gang-Gao] Ningbo Univ, Business Sch, Ningbo, Zhejiang, Peoples R China		Hu, GG (corresponding author), Ningbo Univ, Business Sch, Ningbo, Zhejiang, Peoples R China.	huganggao@hotmail.com						47	11	11	9	25	ELSEVIER SCIENCE INC	NEW YORK	STE 800, 230 PARK AVE, NEW YORK, NY 10169 USA	0040-1625	1873-5509		TECHNOL FORECAST SOC	Technol. Forecast. Soc. Chang.	JAN	2021	162
J	Ibrahim, M; Koomson, I; Aluko, OA; Opoku, EEO				Ibrahim, Muazu; Koomson, Isaac; Aluko, Olufemi Adewale; Opoku, Eric Evans Osei			Re-examining Bhagwati hypothesis: the case of some selected countries in Sub-Saharan Africa	TRANSNATIONAL CORPORATIONS REVIEW			English	Article						FDI; economic growth; trade openness; exports; threshold		Bhagwati hypothesis opines that the overall impact of foreign direct investment (FDI) on economic growth is conditioned on countries' level of integration with the international market. We test this hypothesis for some selected countries in sub-Saharan Africa (SSA). Does this hypothesis hold given our sample evidence? Yes! No! Maybe! We explain why. By invoking the sample splitting and threshold …	[Ibrahim, Muazu] Univ Dev Studies, Dept Banking & Finance, Sch Business & Law SBL, Wa, Ghana; [Koomson, Isaac] Univ New England, UNE Business Sch, Armidale, NSW, Australia; [Aluko, Olufemi Adewale] Univ Ilorin, Dept Finance, Ilorin, Nigeria; [Opoku, Eric Evans Osei] Univ Nottingham Ningbo, Nottingham Univ Business Sch China, Ningbo, Peoples R China		Aluko, OA (corresponding author), Univ Ilorin, Dept Finance, Ilorin, Nigeria.	olufemiadewale6@gmail.com	Koomson, Isaac/S-8710-2019; Opoku, Eric Evans Osei/ABF-4983-2020	Koomson, Isaac/0000-0002-2929-4992; Opoku, Eric Evans Osei/0000-0002-4961-5984; Aluko, Olufemi/0000-0001-5628-766X				37	1	1	0	1	ROUTLEDGE JOURNALS, TAYLOR & FRANCIS LTD	ABINGDON	2-4 PARK SQUARE, MILTON PARK, ABINGDON OX14 4RN, OXON, ENGLAND	1918-6444	1925-2099		TRANSNATL CORP REV	Transnatl. Corp. Rev.	JUL 3	2021	13	3
J	Moraghen, W; Seetanah, B; Sookia, NU				Moraghen, Warren; Seetanah, Boopen; Sookia, Noor Ul Haq			The impact of exchange rate and exchange rate volatility on Mauritius foreign direct investment: A sector-wise analysis	INTERNATIONAL JOURNAL OF FINANCE & ECONOMICS			English	Article; Early Access						exchange rate; exchange rate volatility; FDI; Mauritius; sector&#8208; wise	DETERMINANTS; AFRICA; LOCATION; FDI	This article analyses the structure of FDI inflow in different sectors of the Mauritian economy. While undertaking this investigation, we primarily allow interaction of FDI with exchange rate and exchange rate volatility and with other equally important macroeconomic variables such as trade openness, human capital, GDP, wages and salaries, gross capital formation, and inclusion of a dummy variabl…	[Moraghen, Warren; Seetanah, Boopen] Univ Mauritius, Fac Law & Management, Dept Finance & Accounting, Reduit, Mauritius; [Sookia, Noor Ul Haq] Univ Mauritius, Fac Sci, Dept Math, Reduit, Mauritius		Moraghen, W (corresponding author), Univ Mauritius, Fac Law & Management, Dept Finance & Accounting, Reduit, Mauritius.	iwarrenpgm@gmail.com	Seetanah, Boopen/AAR-2103-2021					52	3	3	3	9	WILEY	HOBOKEN	111 RIVER ST, HOBOKEN 07030-5774, NJ USA	1076-9307	1099-1158		INT J FINANC ECON	Int. J. Financ. Econ.
J	Taylor, RS				Taylor, Rosemary Stanley			Foreign direct investment and economic growth. Analysis of sectoral foreign direct investment in Tanzania	AFRICAN DEVELOPMENT REVIEW-REVUE AFRICAINE DE DEVELOPPEMENT			English	Article						autoregressive distributive lag model; bounds test for cointegration and error correction model; foreign direct investment; gross domestic product	DEVELOPING-COUNTRIES; MULTINATIONAL FIRMS; LED GROWTH; COINTEGRATION; PRODUCTIVITY; TECHNOLOGY; EFFICIENCY; AFRICA; FDI	This paper assesses the role of foreign direct investment in economic growth by analyzing the contribution of sectoral external finance in Tanzania. Time series data from 1988 to 2017 and 1999 to 2017 for the general and sector-specific foreign finance respectively is studied using time series econometrics techniques. More specifically, the autoregressive distributive lag bound test for cointegra…	[Taylor, Rosemary Stanley] Univ Dar Es Salaam, Sch Econ, POB 35045, Dar Es Salaam, Tanzania		Taylor, RS (corresponding author), Univ Dar Es Salaam, Sch Econ, POB 35045, Dar Es Salaam, Tanzania.	rosekataraihya@gmail.com		Taylor, Dr. Rosemary Stanley/0000-0001-6754-0464				68	1	1	0	5	WILEY	HOBOKEN	111 RIVER ST, HOBOKEN 07030-5774, NJ USA	1017-6772	1467-8268		AFR DEV REV	Afr. Dev. Rev.	DEC	2020	32	4
J	Musah, M; Kong, YS; Mensah, IA; Antwi, SK; Donkor, M				Musah, Mohammed; Kong, Yusheng; Mensah, Isaac Adjei; Antwi, Stephen Kwadwo; Donkor, Mary			The connection between urbanization and carbon emissions: a panel evidence from West Africa	ENVIRONMENT DEVELOPMENT AND SUSTAINABILITY			English	Article						Urbanization; Carbon emissions; Renewable energy consumption; Economic growth; Driscoll&#8211; Kraay standard errors regression estimator; West African countries	ENVIRONMENTAL KUZNETS CURVE; ECONOMIC-GROWTH EVIDENCE; RENEWABLE ENERGY-CONSUMPTION; CROSS-SECTIONAL DEPENDENCE; FOREIGN DIRECT-INVESTMENT; LAGRANGE MULTIPLIER TEST; MITIGATE CO2 EMISSIONS; DIOXIDE EMISSIONS; ELECTRICITY CONSUMPTION; FINANCIAL DEVELOPMENT	This study examined the nexus between urbanization and carbon emissions in West Africa. Second-generation econometric techniques that are robust to cross-sectional dependence and slope heterogeneity were used for the study. From the Pesaran-Yamagata homogeneity test, the slope coefficients were heterogeneous in nature. Also, the Breusch-Pagan LM test, the Pesaran scaled LM test, bias-corrected LM…	[Musah, Mohammed; Kong, Yusheng; Antwi, Stephen Kwadwo; Donkor, Mary] Jiangsu Univ, Sch Finance & Econ, Zhenjiang, Jiangsu, Peoples R China; [Mensah, Isaac Adjei] Jiangsu Univ, Inst Appl Syst Anal IASA, Sch Math, Zhenjiang, Jiangsu, Peoples R China		Musah, M (corresponding author), Jiangsu Univ, Sch Finance & Econ, Zhenjiang, Jiangsu, Peoples R China.	prophe2013@yahoo.com	Antwi, Stephen Kwadwo/AAP-9826-2021	Musah, Mohammed/0000-0002-9061-3219	Nature Fund 2020 [71973054]	This study was funded by the Nature Fund 2020 (Project Approval Number: 71973054).		160	15	15	5	14	SPRINGER	DORDRECHT	VAN GODEWIJCKSTRAAT 30, 3311 GZ DORDRECHT, NETHERLANDS	1387-585X	1573-2975		ENVIRON DEV SUSTAIN	Environ. Dev. Sustain.	AUG	2021	23	8
J	Odugbesan, JA; Ike, G; Olowu, G; Adeleye, BN				Odugbesan, Jamiu Adetola; Ike, George; Olowu, Gbolahan; Adeleye, Bosede Ngozi			Investigating the causality between financial inclusion, financial development and sustainable development in Sub-Saharan Africa economies: The mediating role of foreign direct investment	JOURNAL OF PUBLIC AFFAIRS			English	Article; Early Access							EMPIRICAL-EVIDENCE; POVERTY REDUCTION; COINTEGRATION; GROWTH; TESTS; SECTOR; TIME	In developing economies, the role of the financial sector and foreign capital in the stimulation of sustainable production practices has not been very clear cut. In a bid to obtain a much clearer empirical perspective, the present study investigates the causal relationship between financial development, financial inclusion, foreign direct investment (FDI) and sustainable development in a panel of…	[Odugbesan, Jamiu Adetola; Olowu, Gbolahan] Cyprus Int Univ, Fac Econ & Adm Sci, Inst Grad Studies, Dept Business Adm, Via Mersin 10, Nicosia, North Cyprus, Turkey; [Ike, George] Eastern Mediterranean Univ, Fac Business & Econ, Inst Grad Studies & Res, Dept Econ, Famagusta, Turkey; [Adeleye, Bosede Ngozi] Covenant Univ, Dept Econ & Dev Studies, Ota, Nigeria		Odugbesan, JA (corresponding author), Cyprus Int Univ, Fac Econ & Adm Sci, Inst Grad Studies, Dept Business Adm, Via Mersin 10, Nicosia, North Cyprus, Turkey.	odugbesanadetola@gmail.com	Odugbesan, J. Adetola/W-8649-2019; ADELEYE, Bosede Ngozi/Q-9703-2019; Odugbesan, Jamiu Adetola/AAN-5495-2021; Ike, George N./AAW-9372-2021	ADELEYE, Bosede Ngozi/0000-0002-1274-714X; Odugbesan, Jamiu Adetola/0000-0003-3301-396X; Ike, George N./0000-0001-7100-6598; OLOWU, GBOLAHAN/0000-0002-0183-7238				72	5	5	1	6	WILEY	HOBOKEN	111 RIVER ST, HOBOKEN 07030-5774, NJ USA	1472-3891	1479-1854		J PUBLIC AFF	J. Public Aff.
J	Brazys, S; Kotsadam, A				Brazys, Samuel; Kotsadam, Andreas			Sunshine or Curse? Foreign Direct Investment, the OECD Anti-Bribery Convention, and Individual Corruption Experiences in Africa	INTERNATIONAL STUDIES QUARTERLY			English	Article							FDI; AID; IMPACT; WAGES; INSTITUTIONS; REGRESSION; LOCATION; GROWTH; RENTS; TRUST	It remains unclear if foreign direct investment (FDI) benefits local citizens in host countries. Combining georeferenced FDI data and household level surveys, this paper uses spatial-temporal techniques to assess how FDI impacts individual corruption experiences. We investigate if this relationship is conditional on the corruption levels, or engagement with the OECD's anti-bribery convention (ABC…	[Brazys, Samuel] Univ Coll Dublin, Sch Polit & Int Relat, Dublin, Ireland; [Kotsadam, Andreas] Univ Oslo, Ragnar Frisch Ctr Econ Res, Oslo, Norway		Brazys, S (corresponding author), Univ Coll Dublin, Sch Polit & Int Relat, Dublin, Ireland.			Kotsadam, Andreas/0000-0002-6910-0734; Brazys, Samuel/0000-0002-4482-4234	University College Dublin College of Social Sciences and Law; European Union's Horizon 2020 research and innovation program [693609]	The authors thank participants from the 2017 Tracking International Aid and Investment from Developing and Emerging Economies Workshop at the University of Heidelberg, the 2018 IPE/IR Dublin Workshop, and the 2018 GLOBUS UCD Research Seminar at University College Dublin, and several anonymous referees for helpful comments on earlier versions of this manuscript. The authors thank the University Co…		76	3	3	0	6	OXFORD UNIV PRESS	OXFORD	GREAT CLARENDON ST, OXFORD OX2 6DP, ENGLAND	0020-8833	1468-2478		INT STUD QUART	Int. Stud. Q.	DEC	2020	64	4
J	Salahuddin, M; Habib, MA; Al-Mulali, U; Ozturk, I; Marshall, M; Ali, MI				Salahuddin, Mohammad; Habib, Md Anamul; Al-Mulali, Usama; Ozturk, Ilhan; Marshall, Morris; Ali, Md Idris			Renewable energy and environmental quality: A second-generation panel evidence from the Sub Saharan Africa (SSA) countries	ENVIRONMENTAL RESEARCH			English	Article						Environmental quality; Fossil fuels; Renewable energy; SSA	FOREIGN DIRECT-INVESTMENT; CARBON-DIOXIDE EMISSIONS; KUZNETS CURVE HYPOTHESIS; CO2 EMISSIONS; FINANCIAL DEVELOPMENT; ECONOMIC-GROWTH; ELECTRICITY CONSUMPTION; NONRENEWABLE ENERGY; LONG-RUN; HETEROGENEOUS PANELS	This study employs dynamic panel data for 34 Sub Saharan Africa (SSA) countries for the period 1984-2016 to estimate the effects of renewable energy on environmental quality measured by three indicators, namely, per capita CO2 emissions, energy intensity (EI) and Aggregate National Savings (ANS). The study leveraged a battery of second-generation econometric tests and estimation and causality met…	[Salahuddin, Mohammad] Trent Univ, Peterborough, ON, Canada; [Salahuddin, Mohammad; Marshall, Morris] George Brown Coll, Toronto, ON, Canada; [Habib, Md Anamul] York Univ, N York, ON, Canada; [Al-Mulali, Usama] Multimedia Univ, Fac Business, Cyberjaya, Malaysia; [Ozturk, Ilhan] Cag Univ, Fac Econ & Adm Sci, Mersin, Turkey; [Ozturk, Ilhan] China Med Univ, China Med Univ Hosp, Dept Med Res, Taichun…		Ozturk, I (corresponding author), Cag Univ, Fac Econ & Adm Sci, Mersin, Turkey.	mohammadsalahuddin@trentu.ca; anamulhabibsohel@gmail.com; usama.almulali@mmu.edu.my; ilhanozturk@cag.edu.tr; mmarshal@georgebrown.ca; mdidris.ali@ryerson.ca	Al-mulali, Usama/N-4109-2018; Ozturk, Ilhan/B-9431-2009	Al-mulali, Usama/0000-0001-6431-7873; Ozturk, Ilhan/0000-0002-6521-0901; Ali, Md. Idris/0000-0002-9122-8005				78	20	20	0	4	ACADEMIC PRESS INC ELSEVIER SCIENCE	SAN DIEGO	525 B ST, STE 1900, SAN DIEGO, CA 92101-4495 USA	0013-9351	1096-0953		ENVIRON RES	Environ. Res.	DEC	2020	191
J	Agoba, AM; Agbloyor, E; Gyeke-Dako, AA; Acquah, M				Agoba, Abel Mawuko; Agbloyor, Elikplimi; Gyeke-Dako, Afua Agyapomaa; Acquah, Mac-Clara			Financial globalization and institutions in Africa: the case of foreign direct investment, central bank independence and political institutions	JOURNAL OF INSTITUTIONAL ECONOMICS			English	Article						Africa; central bank independence; financial globalization; foreign direct investment; political institutions	ECONOMIC-GROWTH; PANEL-DATA; INFLATION; FDI; DIFFUSION; CAUSALITY; MARKETS; POLICY; GMM	In this paper, we examine the bi-directional relationship between financial globalization (proxied by foreign direct investment (FDI) flows) and economic institutions (proxied by central bank independence (CBI)) taking into consideration the role of political institutions. We test our argument on a sample of 48 African countries (1970-2012) using a two-step System Generalized Methods of Moments, …	[Agoba, Abel Mawuko] Cent Univ, Dept Banking & Finance, Tema, Ghana; [Agbloyor, Elikplimi] Univ Ghana, Business Sch, Dept Finance, Legon, Accra, Ghana; [Agbloyor, Elikplimi] StellenBosch Univ, StellenBosch Business Sch, Stellenbosch, South Africa; [Gyeke-Dako, Afua Agyapomaa] Univ Ghana, Business Sch, Dept Finance, Legon, Accra, Ghana; [Acquah, Mac-Clara] Zenith Univ Coll, Trade Fair, Accra, Ghana		Agbloyor, E (corresponding author), Univ Ghana, Business Sch, Dept Finance, Legon, Accra, Ghana.; Agbloyor, E (corresponding author), StellenBosch Univ, StellenBosch Business Sch, Stellenbosch, South Africa.	ekagbloyor@gmail.com		Agoba, Abel Mawuko/0000-0002-9473-3891				69	1	1	1	11	CAMBRIDGE UNIV PRESS	CAMBRIDGE	EDINBURGH BLDG, SHAFTESBURY RD, CB2 8RU CAMBRIDGE, ENGLAND	1744-1374	1744-1382		J I ECON	J. Inst. Econ.	DEC	2020	16	6
J	Wu, HT; Ren, SY; Yan, GY; Hao, Y				Wu, Haitao; Ren, Siyu; Yan, Guoyao; Hao, Yu			Does China's outward direct investment improve green total factor productivity in the Belt and Road countries? Evidence from dynamic threshold panel model analysis	JOURNAL OF ENVIRONMENTAL MANAGEMENT			English	Article						Belt and road initiative; Outward direct investment; Institutional quality; Green total factor productivity; Dynamic threshold models	FOREIGN DIRECT-INVESTMENT; TECHNOLOGY SPILLOVERS; INSTITUTIONAL QUALITY; POLLUTION HAVENS; DOMESTIC FIRMS; FDI; IMPACT; INDUSTRY; GROWTH; UNCERTAINTY	Following the Belt and Road (B&R) initiative, China has significantly increased its outward direct investment (ODI). Although these investments help to boost these countries' productivity, their impacts on the environment are still controversial and deserve careful investigation. This study for the first time examines whether China's ODI has improved the green total factor productivity (GTFP), a …	[Wu, Haitao; Yan, Guoyao; Hao, Yu] Beijing Inst Technol, Ctr Energy & Environm Policy Res, Beijing 100081, Peoples R China; [Wu, Haitao; Hao, Yu] Beijing Inst Technol, Sch Management & Econ, 5 Zhongguancun South St, Beijing 100081, Peoples R China; [Hao, Yu] Beijing Key Lab Energy Econ & Environm Management, Beijing 100081, Peoples R China; [Hao, Yu] Sustainable Dev Res Inst Econ & Soc Beijing, B…		Hao, Y (corresponding author), Beijing Inst Technol, Sch Management & Econ, 5 Zhongguancun South St, Beijing 100081, Peoples R China.	haitao.kungfuer@gmail.com; rensiyuking@126.com; 523250029@qq.com; haoyuking@gmail.com	Ren, Siyu/AAJ-1970-2021; Wu, Haitao/AAJ-8498-2021; HAO, Yu/ABF-4628-2021	Wu, Haitao/0000-0002-5592-7212;	National Natural Science Foundation of ChinaNational Natural Science Foundation of China (NSFC) [71761137001, 71403015, 71521002]; key research program of the Beijing Social Science Foundation [17JDYJA009]; Beijing Natural Science FoundationBeijing Natural Science Foundation [9162013]; National Key Research and Development Program of China [2016YFA0602801, 2016YFA0602603]; Special Fund for Joint …	The authors acknowledge financial support from the National Natural Science Foundation of China (71761137001, 71403015, 71521002), the key research program of the Beijing Social Science Foundation (17JDYJA009), the Beijing Natural Science Foundation (9162013), the National Key Research and Development Program of China (2016YFA0602801, 2016YFA0602603), and the Special Fund for Joint Development Pr…		69	31	31	16	78	ACADEMIC PRESS LTD- ELSEVIER SCIENCE LTD	LONDON	24-28 OVAL RD, LONDON NW1 7DX, ENGLAND	0301-4797	1095-8630		J ENVIRON MANAGE	J. Environ. Manage.	DEC 1	2020	275
J	Heavilin, J; Songur, H				Heavilin, Jason; Songur, Hilmi			Institutional distance and Turkey's outward foreign direct investment	RESEARCH IN INTERNATIONAL BUSINESS AND FINANCE			English	Article						Institutional distance; Cultural distance; Outward foreign direct investment; Turkey; Emerging markets; Economic distance	PANEL-DATA; DETERMINANTS; INTERNATIONALIZATION; STRATEGY; CULTURE; AFRICA; CHOICE; VIEW; FIRM; FDI	This study empirically examines the relation between institutional distance (ID) and Turkey's outward foreign direct investment (TODI). The empirical results use panel data from 2002 to 2016 to show that TODI is attracted to countries with better institutional quality. We also find that host country political stability, government effectiveness, control of corruption, and rule of law attract TODI…	[Heavilin, Jason] Clarion Univ Pennsylvania, Clarion, PA 16214 USA; [Songur, Hilmi] Univ Arizona, Eller Coll Management, Tucson, AZ 85721 USA		Songur, H (corresponding author), Univ Arizona, Eller Coll Management, Tucson, AZ 85721 USA.	jheavilin@clarion.edu; hsongur@email.arizona.edu						72	2	2	12	35	ELSEVIER	AMSTERDAM	RADARWEG 29, 1043 NX AMSTERDAM, NETHERLANDS	0275-5319	1878-3384		RES INT BUS FINANC	Res. Int. Bus. Financ.	DEC	2020	54
J	Auzairy, NA; Hin, KKW; Xian, PH; Teng, YL				Auzairy, Noor Azryani; Hin, Kevin Kek Wai; Xian, Pang Hui; Teng, Yong Lee			The Impact of China's Investment on Malaysia	IRANIAN JOURNAL OF MANAGEMENT STUDIES			English	Article						China; Foreign direct investment; Malaysia; Unemployment; Stock market	FOREIGN DIRECT-INVESTMENT; ECONOMIC-GROWTH; FDI; DETERMINANTS; AFRICA; LINKAGES; POLICY	China has been moving out from its country into other countries in the world, including Malaysia, with some positive and negative news. We are to examine the impact of China's investment on our employment, price level and productivity as well as sectoral stock market performances: consumer products and services; construction and industrial sectors. The causality analyses on quarterly data from 20…	[Auzairy, Noor Azryani; Hin, Kevin Kek Wai; Xian, Pang Hui; Teng, Yong Lee] Univ Kebangsaan Malaysia, Fac Econ & Management, Bangi, Selangor, Malaysia		Auzairy, NA (corresponding author), Univ Kebangsaan Malaysia, Fac Econ & Management, Bangi, Selangor, Malaysia.	azryani@ukm.edu.my						31	3	3	2	51	UNIV TEHRAN	TEHRAN	ENGHELAB AVE, PO BOX 13145-478, TEHRAN, 00000, IRAN	2008-7055	2345-3745		IRAN J MANAG STUD	Iran. Journ. Management Studies	WIN	2020	13	1
J	Olorogun, LA; Salami, MA; Bekun, FV				Olorogun, Lukman A.; Salami, Monsurat A.; Bekun, Festus Victor			Revisiting the Nexus between FDI, financial development and economic growth: Empirical evidence from Nigeria	JOURNAL OF PUBLIC AFFAIRS			English	Article; Early Access							FOREIGN DIRECT-INVESTMENT; MARKETS; LINKS	The need for economic development has preoccupied policymakers over the years. Especially the global south such as Nigeria, which is plagued with infrastructural deficit and less foreign direct investment and financial development attraction. This has drawn the attention of stakeholders and government officials for exploration of alternative routes for sustainable development, which is in line wi…	[Olorogun, Lukman A.; Bekun, Festus Victor] Istanbul Gelisim Univ, Fac Econ Adm & Social Sci, Dept Econ & Finance, TR-9053 Istanbul, Turkey; [Salami, Monsurat A.] Int Islamic Univ, Inst Islamic Banking & Finance IIiBF, Kuala Lumpur, Malaysia; [Bekun, Festus Victor] South Ural State Univ, Sch Econ & Management, Dept Accounting Anal & Audit, Chelyabinsk, Russia		Bekun, FV (corresponding author), Istanbul Gelisim Univ, Fac Econ Adm & Social Sci, Dept Econ & Finance, TR-9053 Istanbul, Turkey.	laolorogun@gelisim.edu.tr; ayojimi123@gmail.com; fbekun@gelisim.edu.tr	Bekun, Festus Victor/AAU-3573-2020; Salami, Monsurat Ayojimi/AAG-5166-2019	Salami, Monsurat Ayojimi/0000-0001-5314-8971; Bekun, festus victor/0000-0003-4948-6905				36	1	1	0	1	WILEY	HOBOKEN	111 RIVER ST, HOBOKEN 07030-5774, NJ USA	1472-3891	1479-1854		J PUBLIC AFF	J. Public Aff.
J	Rudenko, D; Tanasov, G				Rudenko, Dmitry; Tanasov, Georgii			The determinants of energy intensity in Indonesia	INTERNATIONAL JOURNAL OF EMERGING MARKETS			English	Article						Energy intensity; Alternative energy sources; Renewables; Cointegration; Indonesia; P18; Q20; Q28; Q40; Q42	FOREIGN DIRECT-INVESTMENT; TIME-SERIES; UNIT-ROOT; PARAMETER INSTABILITY; SOUTH-AFRICA; CHINA; CONSUMPTION; EFFICIENCY; TRADE; TESTS	Purpose Indonesia is the fourth most populous country in the world, which has a strong effect on primary energy use and depletion of natural resources. This paper considers energy intensity (EI) defined as a measure of the amount of energy it takes to produce a dollar's worth of economic output. The purpose of the paper is to explore how different factors contributed to the decline in Indonesia's…	[Rudenko, Dmitry] Natl Res Univ Higher Sch Econ, Econ, St Petersburg, Russia; [Tanasov, Georgii] Tyumen State Univ, Econ & Finance, Tyumen, Russia		Rudenko, D (corresponding author), Natl Res Univ Higher Sch Econ, Econ, St Petersburg, Russia.	rudenkody@gmail.com; fanmb@mail.ru	Rudenko, Dmitry Y/C-3578-2015	Rudenko, Dmitry Y/0000-0002-3024-4829	Erasmus + program of the European Union [585761-EPP-1-2017-1-FI-EPPKA2-CBHE-JP]	The authors would like to thank Dr. Sherzod Tashpulatov, Dr. and all anonymous reviewers for their valuable comments which inspired the further development of the article. The authors have also benefited greatly from the interaction with our colleagues in Enhancing Competences of Sustainable Waste Management in Russian and Kazakh HEIs (585761-EPP-1-2017-1-FI-EPPKA2-CBHE-JP EduEnvi) project, funde…		95	0	0	1	6	EMERALD GROUP PUBLISHING LTD	BINGLEY	HOWARD HOUSE, WAGON LANE, BINGLEY BD16 1WA, W YORKSHIRE, ENGLAND	1746-8809	1746-8817		INT J EMERG MARK	Int. J. Emerg. Mark.	FEB 17	2022	17	3
J	Adams, S; Boateng, E; Acheampong, AO				Adams, Samuel; Boateng, Elliot; Acheampong, Alex O.			Transport energy consumption and environmental quality: Does urbanization matter?	SCIENCE OF THE TOTAL ENVIRONMENT			English	Article						Transport energy; Carbon emissions; Pollution; Environmental degradation; Urbanization	FOREIGN DIRECT-INVESTMENT; CARBON-DIOXIDE EMISSIONS; CO2 EMISSIONS; ROAD TRANSPORT; ECONOMIC-GROWTH; URBAN TRANSPORT; KUZNETS CURVE; GHG EMISSIONS; CHINA; SECTOR	Previous studies on environmental quality have emphasized the importance of transportation and urbanization in influencing carbon emission globally. While the theoretical and empirical discussions remain inconclusive and controversial, the question of whether transport energy consumption and urbanization induce emissions of carbon dioxide in sub-Saharan Africa (SSA) remains unclear. This study co…	[Adams, Samuel] Ghana Inst Management & Publ Adm, Sch Publ Serv & Governance, Accra, Ghana; [Boateng, Elliot; Acheampong, Alex O.] Univ Newcastle, Newcastle Business Sch, Newcastle, NSW, Australia		Boateng, E (corresponding author), Univ Newcastle, Newcastle Business Sch, Newcastle, NSW, Australia.	sadams@gimpa.edu.gh; elliot.boateng@uon.edu.au; alex.acheampong@uon.edu.au		Acheampong, Alex Opoku/0000-0002-5462-5466; Boateng, Elliot/0000-0003-1949-0188				68	29	29	5	63	ELSEVIER	AMSTERDAM	RADARWEG 29, 1043 NX AMSTERDAM, NETHERLANDS	0048-9697	1879-1026		SCI TOTAL ENVIRON	Sci. Total Environ.	NOV 20	2020	744
J	Usama, A; Solarin, SA; Salahuddin, M				Usama, Al-mulali; Solarin, Sakiru Adebola; Salahuddin, Mohammad			The prominence of renewable and non-renewable electricity generation on the environmental Kuznets curve: A case study of Ethiopia	ENERGY			English	Article						Ethiopia; Emission; EKC hypothesis; ARDL approach	FOREIGN DIRECT-INVESTMENT; UNIT-ROOT TESTS; CO2 EMISSIONS; CARBON EMISSIONS; ECONOMIC-GROWTH; ENERGY-CONSUMPTION; EMPIRICAL-EVIDENCE; NUCLEAR-ENERGY; NATURAL-GAS; HYPOTHESIS	Ethiopia is one of the fastest growing economies in Africa. During the last three decades, it has been thriving with stupendous efforts for a transition from non-renewable energy use to a renewable energy-dominant economy. It is against this background that this study attempts to highlight the role of renewable energy and non-renewable energy in affecting CO2 emissions under an augmented EKC fram…	[Usama, Al-mulali; Solarin, Sakiru Adebola] Multimedia Univ, Fac Business, Melaka 75450, Malaysia; [Salahuddin, Mohammad] Trent Univ, Peterborough, ON, Canada; [Salahuddin, Mohammad] George Brown Coll, Toronto, ON, Canada; [Salahuddin, Mohammad] Univ Southern Queensland, West St, Toowoomba, Qld 4350, Australia		Usama, A (corresponding author), Multimedia Univ, Fac Business, Melaka 75450, Malaysia.	usama.almulali@mmu.edu.my; sasolarin@mmu.edu.my; mohammadsalahuddin@trentu.ca	Solarin, Sakiru Adebola/AAU-4437-2021; Al-mulali, Usama/N-4109-2018	Solarin, Sakiru Adebola/0000-0001-7722-1029; Al-mulali, Usama/0000-0001-6431-7873				38	21	21	0	2	PERGAMON-ELSEVIER SCIENCE LTD	OXFORD	THE BOULEVARD, LANGFORD LANE, KIDLINGTON, OXFORD OX5 1GB, ENGLAND	0360-5442	1873-6785		ENERGY	Energy	NOV 15	2020	211
J	Asongu, S; Odhiambo, NM				Asongu, Simplice; Odhiambo, Nicholas M.			Trade and FDI thresholds of CO2 emissions for a Green economy in sub-Saharan Africa	INTERNATIONAL JOURNAL OF ENERGY SECTOR MANAGEMENT			English	Article						CO2 emission; Change management; Econometric; Carbon emissions; Dynamic regression; Air pollution; C52; O38; O40; O55; P37	INCLUSIVE HUMAN-DEVELOPMENT; ENERGY-CONSUMPTION; FINANCIAL GLOBALIZATION; POPULATION-GROWTH; CAPITAL-MARKET; ENHANCING ICT; LIBERALIZATION; CAUSALITY; COUNTRIES; COINTEGRATION	Purpose This study aims to focus on assessing how improving openness influences carbon dioxide (CO2) emissions in sub-Saharan Africa (SSA). Design/methodology/approach This study focusses on 49 countries in SSA for the period 2000-2018 divided into: 44 countries in SSA for the period 2000-2012; and 49 countries for the period 2006-2018. Openness is measured in terms of trade and foreign direct in…	[Asongu, Simplice; Odhiambo, Nicholas M.] Univ South Africa, Coll Econ & Management Sci, Dept Econ, Pretoria, South Africa		Asongu, S (corresponding author), Univ South Africa, Coll Econ & Management Sci, Dept Econ, Pretoria, South Africa.	asongusimplice@yahoo.com; Odhianm@unisa.ac.za						85	3	3	0	4	EMERALD GROUP PUBLISHING LTD	BINGLEY	HOWARD HOUSE, WAGON LANE, BINGLEY BD16 1WA, W YORKSHIRE, ENGLAND	1750-6220	1750-6239		INT J ENERGY SECT MA	Int. J. Energy Sect. Manag.	JAN 25	2021	15	1
J	Tasdemir, F				Tasdemir, Fatma			Endogenous thresholds for the determinants of FDI inflows: evidence from the MENA countries	INTERNATIONAL JOURNAL OF EMERGING MARKETS			English	Article						FDI inflows; MENA economies; Global financial conditions; Panel threshold model; Structural domestic conditions	FOREIGN DIRECT-INVESTMENT; FINANCIAL DEVELOPMENT; ECONOMIC-GROWTH; CAPITAL FLOWS; PANEL-DATA; POLICY; TESTS	Purpose This paper investigates the main drivers of foreign direct investment (FDI) inflows for a balanced panel of 11 Middle East and North Africa (MENA) economies over the 1995-2017 annual period. The author postulates that the impacts of the main pull (growth) and push (global financial conditions, GFC) factors may not be invariant to endogenously estimated thresholds for structural domestic c…	[Tasdemir, Fatma] Sinop Univ, Econ, Sinop, Turkey		Tasdemir, F (corresponding author), Sinop Univ, Econ, Sinop, Turkey.	ftasdemir@sinop.edu.tr	Taşdemir, Fatma/ABG-7598-2020; Taşdemir, Fatma/ABG-7597-2020	Taşdemir, Fatma/0000-0001-8706-7942				54	0	0	1	5	EMERALD GROUP PUBLISHING LTD	BINGLEY	HOWARD HOUSE, WAGON LANE, BINGLEY BD16 1WA, W YORKSHIRE, ENGLAND	1746-8809	1746-8817		INT J EMERG MARK	Int. J. Emerg. Mark.	FEB 17	2022	17	3
J	Zivkov, D; Kuzman, B; Andrejevic-Panic, A				Zivkov, Dejan; Kuzman, Boris; Andrejevic-Panic, Andrea			Nonlinear bidirectional multiscale volatility transmission effect between stocks and exchange rate markets in the selected African countries	ECONOMIC RESEARCH-EKONOMSKA ISTRAZIVANJA			English	Article						Volatility spillover; stocks; exchange rate; wavelet; MS-GARCH; African countries	EASTERN-EUROPEAN COUNTRIES; FOREIGN DIRECT-INVESTMENT; INFLATION UNCERTAINTY; INTRADAILY VOLATILITY; INSTITUTIONAL QUALITY; ECONOMIC-GROWTH; SPILLOVERS; EQUITY; GARCH; RETURNS	This paper investigates the multiscale bidirectional volatility spillover effect between the national stocks and exchange rate markets in four African countries - Nigeria, South Africa, Egypt and Morocco. Our computations involve the wavelet transformation of the empirical series, creation of the regime-dependant conditional volatilities via MS-GARCH model and measurement of the volatility spillo…	[Zivkov, Dejan] Univ Novi Sad, Novi Sad Business Sch, Novi Sad, Serbia; [Kuzman, Boris] Inst Agr Econ, Belgrade, Serbia; [Andrejevic-Panic, Andrea] Educons Univ, Fac Business Econ, Sremska Kamenica, Serbia		Zivkov, D (corresponding author), Univ Novi Sad, Novi Sad Business Sch, Novi Sad, Serbia.	dejanzivkov@gmail.com		Andrejevic Panic, Andrea/0000-0003-4688-3171				54	3	3	2	4	ROUTLEDGE JOURNALS, TAYLOR & FRANCIS LTD	ABINGDON	2-4 PARK SQUARE, MILTON PARK, ABINGDON OX14 4RN, OXON, ENGLAND	1331-677X	1848-9664		ECON RES-EKON ISTRAZ	Ekon. Istraz.	JAN 1	2021	34	1
J	Ibrahim, M; Acquah, AM				Ibrahim, Muazu; Acquah, Abraham Mensah			Re-examining the Causal Relationships among FDI, Economic Growth and Financial Sector Development in Africa	INTERNATIONAL REVIEW OF APPLIED ECONOMICS			English	Article						FDI; Financial development; Economic growth; Granger Causality; Africa	FOREIGN DIRECT-INVESTMENT; SUB-SAHARAN AFRICA; TRADE OPENNESS; INTERMEDIATION; VOLATILITY; COUNTRIES	Studies on the causal relationships among foreign direct investment (FDI), economic growth and financial sector developmentare far from being conclusive, a reflection of the different methodologies and country-settings employed. In this study, we depart from the use of single countrycases to relying on a panel data comprising 45 African countries over the period 1980 to 2016 in examining such cau…	[Ibrahim, Muazu] Univ Dev Studies, Sch Business & Law, Dept Banking & Finance, Wa, Upper West Regi, Ghana; [Acquah, Abraham Mensah] Ghana Natl Gas Co Ltd, Commercial Operat Div, Cantonments, Accra, Ghana		Ibrahim, M (corresponding author), Univ Dev Studies, Sch Business & Law, Dept Banking & Finance, Wa, Upper West Regi, Ghana.	imuazu@uds.edu.gh	ACQUAH, ABRAHAM MENSAH/AAL-3621-2021					67	2	2	0	3	ROUTLEDGE JOURNALS, TAYLOR & FRANCIS LTD	ABINGDON	2-4 PARK SQUARE, MILTON PARK, ABINGDON OX14 4RN, OXON, ENGLAND	0269-2171	1465-3486		INT REV APPL ECON	Int. Rev. Appl. Econ.	JAN 2	2021	35	1
J	Adams, S; Atsu, F; Klobodu, EM; Richmond, L				Adams, Samuel; Atsu, Francis; Klobodu, Edem Mensah; Richmond, Lamptey			Electricity transmission, distribution losses and economic growth in South Africa	HELIYON			English	Article						Economics; Electrical engineering; Energy; Energy economics; Energy conservation; Energy policy; Electricity infrastructure; Transmission and distribution losses; Economic growth; South Africa; Autoregressive distributed lag	POWER TRANSMISSION; ENERGY; IMPACT	This paper employed the autoregressive distributed lag (ARDL) methodology to examine the effect of electricity transmission and distribution losses (ETL) on the economic growth of South Africa over the period 1971-2014. After controlling for foreign direct investment (FDI) and financial development, the results of the study show long-run negative relationship between ETL and economic growth. For …	[Adams, Samuel; Atsu, Francis; Klobodu, Edem Mensah; Richmond, Lamptey] Ghana Inst Management & Publ Adm GIMPA, Sch Publ Serv & Governance, AH 50, Achimota, Accra, Ghana; [Richmond, Lamptey] GIMPA Business Sch, AH 50, Achimota, Accra, Ghana; [Klobodu, Edem Mensah] Ghana Business Sch, AH 50, Achimota, Accra, Ghana		Adams, S (corresponding author), Ghana Inst Management & Publ Adm GIMPA, Sch Publ Serv & Governance, AH 50, Achimota, Accra, Ghana.	sadamss2000@yahoo.com						46	1	1	0	0	ELSEVIER SCI LTD	OXFORD	THE BOULEVARD, LANGFORD LANE, KIDLINGTON, OXFORD OX5 1GB, OXON, ENGLAND		2405-8440		HELIYON	Heliyon	NOV	2020	6	11
J	Mahmood, H; Alkhateeb, TTY; Furqan, M				Mahmood, Haider; Alkhateeb, Tarek Tawfik Yousef; Furqan, Maham			Exports, imports, Foreign Direct Investment and CO2 emissions in North Africa: Spatial analysis	ENERGY REPORTS			English	Article						CO2 emissions; EKC; FDI; Exports; Imports	ENVIRONMENTAL KUZNETS CURVE; ENERGY-CONSUMPTION; MIDDLE-EAST; ECONOMIC-GROWTH; HYPOTHESIS; TRADE; EKC; DEGRADATION; POLLUTION	Developing countries depend on international trade and Foreign Direct Investment (FDI) to support their economies. However, these activities should not be to the extent, that their adverse environmental effects get ignored. The present study aims at exploring the impact of income, trade, energy consumption, and FDI on CO2 emissions in five North African countries from 1990 to 2014. The analysis a…	[Mahmood, Haider; Alkhateeb, Tarek Tawfik Yousef] Prince Sattam Bin Abdulaziz Univ, Coll Business Adm, Al Kharj 11942, Saudi Arabia; [Alkhateeb, Tarek Tawfik Yousef] Kafr Elshiekh Univ, Kafr Elshiekh 33511, Egypt; [Furqan, Maham] Oregon State Univ, Corvallis, OR 97331 USA		Mahmood, H (corresponding author), Prince Sattam Bin Abdulaziz Univ, Coll Business Adm, Al Kharj 11942, Saudi Arabia.	h.farooqi@psau.edu.sa	Alkhateeb, Tarek/ABG-7011-2021					46	13	13	3	4	ELSEVIER	AMSTERDAM	RADARWEG 29, 1043 NX AMSTERDAM, NETHERLANDS	2352-4847			ENERGY REP	Energy Rep.	NOV	2020	6
J	Chen, Y; Zhai, RR; Zhang, KH				Chen, Yan; Zhai, Ruirui; Zhang, Kevin H.			Natural Resources and Foreign Direct Investment in Africa: Evidence from Chinese Firms	SUSTAINABILITY			English	Article						outward foreign direct investment (OFDI); natural resources; institutions; multinational corporations (MNCs)	OUTWARD FDI; DETERMINANTS	The rise of China's outward foreign direct investment (OFDI) in Africa has promoted the continent's economic growth but generated controversy in the West. What drives Chinese investment in the continent with abundant natural resources but poor institutions/governance? While the topic is important, studies on the issue in the literature have been limited. This paper attempts to close the gap by te…	[Chen, Yan; Zhai, Ruirui] Beijing Univ Post Commun, Coll Management, Beijing 100876, Peoples R China; [Zhang, Kevin H.] Illinois State Univ, Dept Econ, Normal, IL 61790 USA		Zhang, KH (corresponding author), Illinois State Univ, Dept Econ, Normal, IL 61790 USA.	13520119233@163.com; ruirui@bupt.edu.cn; khzhang@ilstu.edu						23	1	1	7	11	MDPI	BASEL	ST ALBAN-ANLAGE 66, CH-4052 BASEL, SWITZERLAND		2071-1050		SUSTAINABILITY-BASEL	Sustainability	NOV	2020	12	22
J	Ncanywa, T; Mongale, I; Ralarala, O				Ncanywa, Thobeka; Mongale, Itumeleng; Ralarala, Ombeswa			An Analysis of Mean Spillover Effects of US-China Trade War on Sub-Saharan Africa	GLOBAL TRADE AND CUSTOMS JOURNAL			English	Article						US-China trade war; current account balance; trade balance; tariff rates; foreign direct investment	UNIT-ROOT TEST; LEVEL; FDI	Since 2018, the United States of America increased import tariffs especially to trading partners like China. This was in response to a huge trade deficit leading to escalating the US-China trade war. The spillover effects of the US-China trade war on some leading Sub-Saharan African countries namely Nigeria and South Africa is worthy of consideration. Using the (1) autoregressive distributive lag…	[Ncanywa, Thobeka; Mongale, Itumeleng; Ralarala, Ombeswa] Univ Limpopo, Dept Econ, Polokwane, South Africa		Ncanywa, T (corresponding author), Univ Limpopo, Dept Econ, Polokwane, South Africa.	Thobeka.ncanywa@ul.ac.za; itumeleng.mongale@ul.ac.za; ombeswa.ralarala@ul.ac.za	Mongale, Itumeleng P/H-2217-2016	Mongale, Itumeleng P/0000-0002-2262-6210				36	0	0	0	2	KLUWER LAW INT	ALPHEN AAN DEN RIJN	ZUIDPOOLSINGEL 2, PO BOX 316, 2400 AH ALPHEN AAN DEN RIJN, NETHERLANDS	1569-755X	1875-6468		GLOB TRADE CUST J	Glob. Trade Cust. J.	NOV	2020	15	11-12
J	Alka, KA				Alka, Kilishi Adamu			Is There Really a Foreign Ownership Productivity Advantage? Evidence from Nigerian Manufacturing Firms	JOURNAL OF AFRICAN ECONOMIES			English	Article						multinational enterprises; total factor productivity and panel data	DIRECT-INVESTMENT; PANEL-DATA; TECHNOLOGY-TRANSFER; DOMESTIC FIRMS; ACQUISITIONS; MULTINATIONALS; ENTERPRISES; SPILLOVERS; DYNAMICS; TRADE	The role of foreign ownership of an enterprise in impacting their performance is a vital policy issue for Africa. In this paper, panel data for manufacturing firms is used to investigate that role in Nigeria. After controlling for unobserved firm heterogeneity, inputs simultaneity, measurement errors and possible selection bias, I find that foreign ownership has a positive, but statistically insi…	[Alka, Kilishi Adamu] Bauchi Investment Corp Ltd, 37 Abdulkadir Ahmed Rd, Bauchi, Nigeria		Alka, KA (corresponding author), Bauchi Investment Corp Ltd, 37 Abdulkadir Ahmed Rd, Bauchi, Nigeria.	Kilishi.alka@gmail.com	Alka, Kilishi/AAF-4372-2021	Alka, Kilishi/0000-0002-6599-3993				52	0	0	1	4	OXFORD UNIV PRESS	OXFORD	GREAT CLARENDON ST, OXFORD OX2 6DP, ENGLAND	0963-8024	1464-3723		J AFR ECON	J. Afr. Econ.	NOV	2020	29	5
J	Ngundu, M; Ngepah, N				Ngundu, Marvellous; Ngepah, Nicholas			Comparative Effects of Foreign Direct Investment from China and Other Sources on Africa's Economic Growth	MARGIN-JOURNAL OF APPLIED ECONOMIC RESEARCH			English	Article						Africa; China; Economic Growth; Foreign Direct Investment	MODEL	This study examines comparatively the growth effects of FDI from China, the European Union, the US and the rest of Asia in Sub-Saharan Africa for the period 2003-2012. We develop theoretical arguments from the existing literature to show that differences in FDI data sources, methodological and econometric approaches may be part of the explanation for mixed findings of previous empirical studies, …	[Ngundu, Marvellous] Univ Johannesburg, Coll Business & Econ, Econ, Johannesburg, South Africa; [Ngepah, Nicholas] Univ Johannesburg, Coll Business & Econ, Johannesburg, South Africa		Ngundu, M (corresponding author), Univ Johannesburg, Coll Business & Econ, Econ, Johannesburg, South Africa.	marvengundu@gmail.com						30	0	0	0	8	SAGE PUBLICATIONS INDIA PVT LTD	NEW DELHI	B-1-I-1 MOHAN CO-OPERATIVE INDUSTRIAL AREA, MATHURA RD, POST BAG NO 7, NEW DELHI 110 044, INDIA	0973-8010	0973-8029		MARGIN	Margin	NOV	2020	14	4
J	Korle, K; Amoah, A; Hughes, G; Pomeyie, P; Ahiabor, G				Korle, Kofi; Amoah, Anthony; Hughes, George; Pomeyie, Paragon; Ahiabor, Godson			Investigating the role of disaggregated economic freedom measures and FDI on human development in Africa	JOURNAL OF ECONOMIC AND ADMINISTRATIVE SCIENCES			English	Article						Economic freedom; FDI; Human development; Absorptive capacity; Dynamic panel	FOREIGN DIRECT-INVESTMENT; DEVELOPING-COUNTRIES; GROWTH; DETERMINANTS; TRADE	PurposeThe purpose of the study is to investigate the role of disaggregated economic freedom measures in the foreign direct investment (FDI) and human development nexus.Design/methodology/approachThe study uses a panel data of 32 selected African countries from 1996 to 2017. A dynamic ordinary least squares (DOLS) with fixed effects and instrumental variable (IV) econometric techniques was used t…	[Korle, Kofi; Amoah, Anthony; Hughes, George; Pomeyie, Paragon; Ahiabor, Godson] Cent Univ, Dept Econ, Accra, Ghana		Korle, K (corresponding author), Cent Univ, Dept Econ, Accra, Ghana.	kkorle@central.edu.gh; aamoah@central.edu.gh; gefhughes@yahoo.com; parapomeyie@yahoo.com; gkahiabor@gmail.com	Korle, Kofi/AAY-9670-2020	Korle, Kofi/0000-0001-6501-4452				32	2	2	4	6	EMERALD GROUP PUBLISHING LTD	BINGLEY	HOWARD HOUSE, WAGON LANE, BINGLEY BD16 1WA, W YORKSHIRE, ENGLAND	1026-4116	2054-6246		J ECONOM ADM SCI	J. Econom. Adm. Sci.	OCT 29	2020	36	4
J	Raghutla, C; Chittedi, KR				Raghutla, Chandrashekar; Chittedi, Krishna Reddy			Financial development, energy consumption, technology, urbanization, economic output and carbon emissions nexus in BRICS countries: an empirical analysis	MANAGEMENT OF ENVIRONMENTAL QUALITY			English	Article						Financial development; Energy consumption; Economic output; CO2 emissions; O4; O16; P28; Q4	FOREIGN DIRECT-INVESTMENT; ENVIRONMENTAL KUZNETS CURVE; UNIT-ROOT TESTS; CO2 EMISSIONS; DIOXIDE EMISSIONS; PANEL-DATA; GROWTH EVIDENCE; LONG-RUN; IMPACT; TRADE	Purpose The study investigates the impact of financial development, urban population, technology and energy consumption on economic output and carbon emissions in Brazil, Russia, India, China and South Africa (BRICS) economies. Design/methodology/approach The study uses Johansen Fisher type panel cointegration, fully modified ordinary least square and heterogeneous panel causality tests to examin…	[Raghutla, Chandrashekar] Natl Inst Technol Puducherry, Dept Sci & Humanities, Karaikal, India; [Chittedi, Krishna Reddy] Univ Hyderabad, Sch Econ, Hyderabad, India		Chittedi, KR (corresponding author), Univ Hyderabad, Sch Econ, Hyderabad, India.	chittedikrishnareddy@gmail.com	Raghutla, Chandrashekar/ABC-3536-2021	Raghutla, Chandrashekar/0000-0001-9041-3981; Chittedi, Dr Krishna Reddy/0000-0002-0275-8451				92	9	9	2	7	EMERALD GROUP PUBLISHING LTD	BINGLEY	HOWARD HOUSE, WAGON LANE, BINGLEY BD16 1WA, W YORKSHIRE, ENGLAND	1477-7835	1758-6119		MANAG ENVIRON QUAL	Manag. Environ. Qual.	FEB 11	2021	32	2
[truncated: 308 more rows]
[truncated: 19 more columns]

## Sheet: Stage2
Selection	Second Check	Authors	Author Full Names	Book Author Full Names	Group Authors	Article Title	Source Title	Book Series Title	Book Series Subtitle	Language	Document Type	Conference Title	Conference Date	Conference Location	Conference Sponsor	Conference Host	Author Keywords	Keywords Plus	Abstract	Addresses	Affiliations	Reprint Addresses	Email Addresses	Researcher Ids	ORCIDs	Funding Orgs	Funding Text	Cited References	Cited Reference Count	Times Cited, WoS Core	Times Cited, All Databases	180 Day Usage Count	Since 2013 Usage Count	Publisher	Publisher City	Publisher Address	ISSN	eISSN	ISBN	Journal Abbreviation	Journal ISO Abbreviation	Publication Date	Publication Year	Volume	Issue	Part Number	Supplement	Special Issue	Meeting Abstract
[truncated: 565 more rows]
[truncated: 17 more columns]

## Sheet: Results step3
Selection	Article Title	Source Title	Book Series Title	Book Series Subtitle	Language	Document Type	Conference Title	Conference Date	Conference Location	Conference Sponsor	Conference Host	Author Keywords	Keywords Plus	Abstract	Addresses	Affiliations	Reprint Addresses	Email Addresses	Researcher Ids	ORCIDs	Funding Orgs	Funding Text	Cited References	Cited Reference Count	Times Cited, WoS Core	Times Cited, All Databases	180 Day Usage Count	Since 2013 Usage Count	Publisher	Publisher City	Publisher Address	ISSN	eISSN	ISBN	Journal Abbreviation	Journal ISO Abbreviation	Publication Date	Publication Year	Volume	Issue	Part Number	Supplement	Special Issue	Meeting Abstract	Start Page	End Page	Article Number	DOI	Book DOI
[truncated: 93 more rows]
[truncated: 12 more columns]

## Sheet: Step 4
Selection	Article Title	Source Title	Book Series Title	Book Series Subtitle	Language	Document Type	Conference Title	Conference Date	Conference Location	Conference Sponsor	Conference Host	Author Keywords	Keywords Plus	Abstract	Addresses	Affiliations	Reprint Addresses	Email Addresses	Researcher Ids	ORCIDs	Funding Orgs	Funding Text	Cited References	Cited Reference Count	Times Cited, WoS Core	Times Cited, All Databases	180 Day Usage Count	Since 2013 Usage Count	Publisher	Publisher City	Publisher Address	ISSN	eISSN	ISBN	Journal Abbreviation	Journal ISO Abbreviation	Publication Date	Publication Year	Volume	Issue	Part Number	Supplement	Special Issue	Meeting Abstract	Start Page	End Page	Article Number	DOI	Book DOI
[truncated: 93 more rows]
[truncated: 12 more columns]

[truncated: 6 more sheets: step 5, Step 6, Screening , Analysis, Journal classification, Dimensions]
